# Supplementary material for: Exploring the Remarkable Diversity of Culturable Escherichia coli Phages in the Danish Wastewater Environment
Source: Viruses. 2020 Sep 4;12(9):986. doi: 10.3390/v12090986 (PMC7552041; doi:10.3390/v12090986)
Supplement: Supplementary file 1 [file viruses-12-00986-s001.zip]

Archive with 3 entries (3 files):
- supplementary_NO.pdf
- Table_S6.xlsx
- Table_S7.xlsx
