# Supplementary material for: Exploring the Remarkable Diversity of Culturable Escherichia coli Phages in the Danish Wastewater Environment
Source: Viruses. 2020 Sep 4;12(9):986. doi: 10.3390/v12090986 (PMC7552041; doi:10.3390/v12090986)
Supplement: Supplementary file 1 [file viruses-12-00986-s001.zip › Table_S6.xlsx]

## Sheet: WANG
			pet dog (Canis lupus familiaris) feces	little panda (Ailurus fulgens) feces	elk (Elaphurus davidianus) feces	raccoon (Procyon lotor) feces	oyster (Ostrea gigas ) oyster	child (Homo sapiens) feces	rat (Rattus norvegicus) feces	non-human primate (Pan troglodytes and Macaca mulatta) feces	pet dog (Canis lupus familiaris) feces	wild bird feces	river water revier water	non-human primate (Pan troglodytes and Macaca mulatta) feces	pig (Susscrofa domestica) feces	child (Homo sapiens) feces	wild rat (Rattus norvegicus) feces	mink (Mustela lutreola) feces	parrot (Charmosyna josefinae) feces	pig (Susscrofa domestica) feces	flamingo (Phoenicopteridae) feces	red crowned crane (Grus japonensis) feces AND raccoon (Procyon lotor) feces	masked civet (Paguma larvata) feces	pig (Susscrofa domestica) feces	human (Homo sapiens) nose swab	cattle (Bos taurus) Plasma	chicken (Gallus domesticus) feces AND human (Homo sapiens) feces	rhesus (Macaca mulatta) feces	yak (Bos grunniens) feces	wild goose (Branta canadensis) feces	chimpanzee (Pan troglodytes) feces	cattle (Bos taurus) Genital tract secretion	pig (Susscrofa domestica) feces	fox (Vulpes vulpes fulva) feces	egret (Egretta garzetta) feces	cattle (Bos taurus) feces	giant panda (Ailuropoda melanoleuca) feces	musk deer (Moschus moschiferus) feces	child (Homo sapiens) feces	cattle (Bos taurus) nose swab
OTU	COUNT	CLUSTER	SRR7287177_breadth	SRR7287176_breadth	SRR7287263_breadth	SRR7286059_breadth	SRR7288042_breadth	SRR7285957_breadth	SRR7286072_breadth	SRR4242136_breadth	SRR7293002_breadth	SRR7286073_breadth	SRR7288019_breadth	SRR7293003_breadth	SRR7293098_breadth	SRR7292999_breadth	SRR7287617_breadth	SRR7286035_breadth	SRR7286074_breadth	SRR7288043_breadth	SRR7287610_breadth	SRR7285959_breadth	SRR7287341_breadth	SRR7287117_breadth	SRR7293000_breadth	SRR6123249_breadth	SRR7287609_breadth	SRR7286976_breadth	SRR7287333_breadth	SRR7287334_breadth	SRR7288047_breadth	SRR7287193_breadth	SRR7288018_breadth	SRR7286071_breadth	SRR7288010_breadth	SRR7292997_breadth	SRR5644066_breadth	SRR7287286_breadth	SRR7285958_breadth	SRR7288546_breadth
Mg106C1_humlepung	12	1	0	0	0	0.348349	0	0	0.0482939	0.03472	0.439217	0	0	0	0.0143592	0	0	0	0	0	0.263964	0	0.770053	0.0407099	0	0	0.00991666	0	0	0	0	0	0	0.0492668	0	0	0.587697	0.00686899	0	0
MG131C5_finno	10	1	0	0	0	0.262908	0	0	0.0336174	0.0244449	0.390958	0	0	0	0.000719638	0	0.000799598	0	0	0	0.234579	0.000639678	0.759481	0.0282943	0	0	0.00164489	0	0	0	0	0	0	0.0407795	0	0	0.556829	0.0114	0	0
MG156C2_heid	9	1	0	0	0	0.330494	0	0	0.0273547	0.0259619	0.355851	0	0	0	0.000901929	0	0	0	0	0	0.19396	0.00285421	0.765978	0.0322411	0	0	0.00285421	0	0	0	0	0	0	0.0441146	0	0	0.551787	0	0.00297979	0
MG160C2_momo	15	1	0	0	0	0.307334	0	0.00250658	0.0244647	0.0190999	0.365745	0	0	0	0.0099696	0	0	0.00803012	0	0	0.176028	0.00497913	0.737002	0.0323473	0	0	0.00508121	0	0	0	0	0	0	0.0661464	0	0	0.567065	0.00514926	0.00510389	0
MG172C1_skuden	13	1	0	0	0	0.393053	0	0	0.0543873	0.0325797	0.39554	0	0	0	0.0289126	0	0	0	0	0	0.273151	0	0.761904	0.0280875	0	0	0.0129723	0	0	0	0	0	0	0.0576648	0	0	0.605205	0.0119753	0.0111158	0
MG196C1_nataliec	11	1	0	0	0	0.301098	0	0	0.0301895	0.0382445	0.361612	0	0	0	0.00114431	0	0	0	0	0	0.2317	0.00108821	0.741858	0.0277438	0	0	0.00595712	0	0	0	0	0	0	0.0347667	0	0	0.52067	0.00756139	0	0
MG47C1_mio	10	1	0	0	0	0.310832	0	0	0.035874	0.0291618	0.340833	0	0	0	0.00323621	0	0	0.00557347	0	0	0.248637	0.00299649	0.762498	0.0442761	0	0	0.00445877	0	0	0	0	0	0	0.0760029	0	0	0.56491	0	0	0
MG49C2_allfine	9	1	0	0	0	0.262721	0	0	0.0219174	0.0152709	0.328151	0	0	0	0.00450766	0	0	0	0	0	0.168888	0.00255281	0.702276	0.0238952	0	0	0.00393271	0	0	0	0	0	0	0.0218714	0	0	0.500512	0	0	0
MG184C35_flopper	23	4	0.00850418	0.829052	0	0.00932965	0.0202526	0	0.0462259	0.952718	0.942371	0.00537511	0.0172387	0	0	0	0.0852338	0.0096368	0.0545189	0	0.0116909	0.0147048	0.975198	0.97825	0	0	0.983011	0	0	0.0172771	0.0389311	0	0.0211165	0	0.0820471	0	0.924883	0.016682	0	0
MG43C4_bob	13	6	0	0.00262972	0	0.013679	0	0.00826483	0	0.0689251	0.503182	0	0.00545832	0	0	0	0.0087068	0	0	0	0.00952444	0	0.82993	0.512331	0	0	0.0148281	0	0	0	0	0	0	0.0357995	0	0	0.548329	0	0.0211703	0.00362415
MG99C1_jat	13	6	0	0.0107842	0	0.0253957	0	0.0120675	0	0.139654	0.580116	0	0	0	0	0	0.00238647	0	0	0	0.0124502	0	0.835401	0.542337	0	0	0.0076097	0	0	0	0	0	0	0.0570727	0	0	0.584303	0.00655155	0.0215908	0
MG180C4_welsh	11	6	0	0	0	0.0137589	0	0.0125423	0	0.0483111	0.607052	0	0	0	0	0	0.00568496	0	0	0	0.00449046	0	0.800894	0.582189	0	0	0.0253501	0	0	0	0	0	0	0.0364103	0	0	0.644524	0	0.0259694	0
MG199C3_kvi	10	7	0	0.00639079	0	0.00916461	0	0	0.00627471	0.00668406	0.0224289	0	0	0	0	0	0	0.00281659	0	0	0	0	0.139718	0.13395	0	0.000415463	0.00708119	0	0.00511386	0	0	0	0	0	0.00322594	0	0.938237	0	0.00389802	0
MG148C1_kaaroe	9	7	0	0	0	0.00297461	0	0	0.00922312	0.00384806	0.0157098	0	0	0	0.000690207	0	0	0.00946744	0	0.000971176	0.000616911	0	0.20592	0.184297	0	0	0.00572322	0	0.00645618	0	0	0	0	0.00268753	0.00291964	0	0.949169	0	0.00693261	0
MG193C3_dhaeg	7	9	0	0.016263	0	0	0	0	0.00328422	0.725829	0.677655	0	0	0	0	0	0	0	0	0.00152795	0.00146355	0.000843007	0.288537	0.528378	0	0	0.656984	0	0.00216021	0	0	0	0	0	0.00129378	0	0.0181481	0	0	0.00415064
MG1C1_buks	25	11	0	0.425697	0	0.959437	0.00900566	0.442394	0.0293738	0.411333	0.346383	0	0.0578049	0.00493699	0.0425722	0	0.0434901	0.0683735	0	0	0.396125	0.0127766	0.610623	0.403319	0	0	0.408703	0	0	0.024288	0.272874	0	0	0.0377344	0.0412821	0	0.58249	0.075841	0.389848	0.0217327
MG99C3_skure	8	12	0	0.149813	0	0.00564953	0	0	0	0	0	0	0	0	0	0	0	0	0	0	0	0.00383361	0.910179	0.0115008	0	0	0	0	0.274826	0	0	0	0	0.206292	0.00153008	0	0.901839	0.0192857	0.0011938	0
MG170C16_arall	7	13	0.000789212	0.00295097	0	0.00113921	0	0	0.00428233	0.00143431	0.00559997	0	0	0	0.0240538	0	0.00172254	0.115719	0	0.00192156	0	0	0.129074	0.558508	0	0	0.000363724	0	0	0	0.00871564	0	0	0.00308822	0	0.00233332	0.786192	0	0	0.00264901
MG146C3_muut	9	13	0	0.00151052	0	0.00212567	0	0	0.00661622	0.00942539	0.0104848	0	0	0	0.0249339	0	0.00256994	0.128716	0	0	0	0	0.198083	0.624311	0	0	0.0023854	0	0.0048323	0	0.00700582	0	0	0	0	0.0011141	0.831478	0.00064932	0.00321242	0.000977397
MG48C2_alia	10	13	0	0.00320389	0	0.0061901	0	0	0.00341476	0.00684312	0.0101218	0	0	0	0.0129176	0	0.00169377	0.0981028	0	0	0	0	0.139699	0.587624	0	0	0.000550987	0	0.00197267	0	0.00872055	0	0	0	0	0	0.755273	0	0	0.00719684
MG145C1_jahat	8	21	0	0	0	0	0	0	0	0.0223283	0	0	0	0	0.00780807	0	0	0	0	0	0	0.0199409	0.0898808	0.714017	0	0	0.0985891	0	0.00223088	0	0	0	0	0	0	0	0.111485	0.046731	0.00209389	0
MG38C11_lilleven	9	24	0.807061	0	0	0	0	0	0	0	0	0	0	0	0.917406	0	0	0	0	0.130378	1	0	0	0.991133	0	0	0	0	0.959278	0	0	0.234811	0	0	0	0.239573	0	0	0	0.0441708

## Sheet: IMG_hunter
OTU	SRR1930187_breadth	SRR1930140_breadth	SRR1929484_breadth	SRR1930179_breadth	SRR1930128_breadth	SRR1929574_breadth	SRR1929485_breadth	SRR1930121_breadth	SRR1930133_breadth	SRR1930145_breadth	SRR1930132_breadth	SRR1930144_breadth	SRR1930136_breadth	SRR1929563_breadth	SRR1930149_breadth	SRR1930244_breadth	SRR1930143_breadth	SRR1930176_breadth	SRR1930134_breadth	SRR1930122_breadth	SRR1930177_breadth	SRR1930142_breadth	SRR1930138_breadth	SRR1930123_breadth
MG120C1_nom	0	0	0.00246852	0	0	0.000734678	0	0	0	0	0.000734678	0	0	0	0	0	0	0.720874	0	0	0	0.000727332	0	0.000382033
OTU	SRR1930133_breadth
MG107C1_mogra	0.672234
MG135C2_moskry	0.60902
MG109C1_moha	0.599777

## Sheet: IMG_orangutan
OTU	SRR5190123_breadth	SRR5190129_breadth	SRR5190121_breadth	SRR5190359_breadth	SRR5190360_breadth	SRR5190303_breadth	SRR5190358_breadth	SRR5190361_breadth	SRR5190128_breadth	SRR5190124_breadth	SRR5190120_breadth	SRR5190122_breadth
MG146C3_muut	0.00103208	0.776545	0	0.00464093	0	0.0451243	0	0.00265196	0	0	0	0

## Sheet: IMG_rat
OTU	SRR1438004_breadth	SRR1437999_breadth	SRR1438015_breadth	SRR1438012_breadth	SRR1438011_breadth	SRR1438013_breadth	SRR1438030_breadth	SRR1438003_breadth	SRR1438008_breadth	SRR1438002_breadth	SRR1438007_breadth	SRR1438001_breadth	SRR1438000_breadth	SRR1438009_breadth	SRR1438005_breadth	SRR1438010_breadth	SRR1437997_breadth	SRR1438006_breadth	SRR1438014_breadth	SRR1438016_breadth
MG180C4_welsh	0	0	0	0.00650342	0.714956	0.00168116	0.486451	0	0.557701	0	0	0	0	0.00437985	0	0.732121	0	0	0.849249	0.00612737
