# Supplementary material for: Exploring the Remarkable Diversity of Culturable Escherichia coli Phages in the Danish Wastewater Environment
Source: Viruses. 2020 Sep 4;12(9):986. doi: 10.3390/v12090986 (PMC7552041; doi:10.3390/v12090986)
Supplement: Supplementary file 1 [file viruses-12-00986-s001.zip › Table_S7.xlsx]

## Sheet: BLAST
coliphage	phage name	sseqid	qcovs	qlen	slen	study	contig	host
Escherichia_phage_adrianh	adrianh	2708742376_____2708742457	96	88226	147303	2708742376	2708742376_____2708742457	Staphylococcus
Escherichia_phage_adrianh	adrianh	2706796097_____2706858341	78	88226	90743	2706796097	2706796097_____2706858341	Escherichia
Escherichia_phage_adrianh	adrianh	2706796096_____2706858340	80	88226	88698	2706796096	2706796096_____2706858340	Escherichia
Escherichia_phage_adrianh	adrianh	2706796204_____2706858457	95	88226	87662	2706796204	2706796204_____2706858457	Escherichia
Escherichia_phage_adrianh	adrianh	2757320837_____2757368724	95	88226	89817	2757320837	2757320837_____2757368724	Salmonella
Escherichia_phage_adrianh	adrianh	645044533_____645044531	94	88226	88487	645044533	645044533_____645044531	Escherichia
Escherichia_phage_adrianh	adrianh	2706795709_____2706857898	94	88226	87372	2706795709	2706795709_____2706857898	Escherichia
Escherichia_phage_adrianh	adrianh	2706795136_____2706857241	94	88226	87712	2706795136	2706795136_____2706857241	Escherichia
Escherichia_phage_adrianh	adrianh	2706796270_____2706858524	94	88226	87603	2706796270	2706796270_____2706858524	Salmonella
Escherichia_phage_adrianh	adrianh	2706796285_____2706858539	93	88226	88403	2706796285	2706796285_____2706858539	Escherichia
Escherichia_phage_adrianh	adrianh	2706796783_____2706859142	93	88226	86252	2706796783	2706796783_____2706859142	Escherichia
Escherichia_phage_adrianh	adrianh	638275541_____638277025	92	88226	86155	638275541	638275541_____638277025	Salmonella
Escherichia_phage_adrianh	adrianh	2706796256_____2706858509	91	88226	86231	2706796256	2706796256_____2706858509	Escherichia
Escherichia_phage_adrianh	adrianh	2706796742_____2706859101	91	88226	87510	2706796742	2706796742_____2706859101	Salmonella
Escherichia_phage_allfine	allfine	2757320837_____2757368724	96	86963	89817	2757320837	2757320837_____2757368724	Salmonella
Escherichia_phage_allfine	allfine	2706796096_____2706858340	78	86963	88698	2706796096	2706796096_____2706858340	Escherichia
Escherichia_phage_allfine	allfine	2706796173_____2706858420	0	86963	170770	2706796173	2706796173_____2706858420	Escherichia
Escherichia_phage_allfine	allfine	3300010279_____Ga0129313_1000039	0	86963	137418	3300010279	3300010279_____Ga0129313_1000039	Microbiome
Escherichia_phage_allfine	allfine	2706796370_____2706858641	0	86963	169621	2706796370	2706796370_____2706858641	Shigella
Escherichia_phage_allfine	allfine	2706796097_____2706858341	77	86963	90743	2706796097	2706796097_____2706858341	Escherichia
Escherichia_phage_allfine	allfine	2706796204_____2706858457	95	86963	87662	2706796204	2706796204_____2706858457	Escherichia
Escherichia_phage_allfine	allfine	2708742376_____2708742457	95	86963	147303	2708742376	2708742376_____2708742457	Staphylococcus
Escherichia_phage_allfine	allfine	2706796285_____2706858539	95	86963	88403	2706796285	2706796285_____2706858539	Escherichia
Escherichia_phage_allfine	allfine	2706795136_____2706857241	94	86963	87712	2706795136	2706795136_____2706857241	Escherichia
Escherichia_phage_allfine	allfine	2706796270_____2706858524	94	86963	87603	2706796270	2706796270_____2706858524	Salmonella
Escherichia_phage_allfine	allfine	2706795709_____2706857898	94	86963	87372	2706795709	2706795709_____2706857898	Escherichia
Escherichia_phage_allfine	allfine	2706796742_____2706859101	93	86963	87510	2706796742	2706796742_____2706859101	Salmonella
Escherichia_phage_allfine	allfine	2706796256_____2706858509	93	86963	86231	2706796256	2706796256_____2706858509	Escherichia
Escherichia_phage_allfine	allfine	645044533_____645044531	93	86963	88487	645044533	645044533_____645044531	Escherichia
Escherichia_phage_allfine	allfine	2706796783_____2706859142	93	86963	86252	2706796783	2706796783_____2706859142	Escherichia
Escherichia_phage_allfine	allfine	638275541_____638277025	91	86963	86155	638275541	638275541_____638277025	Salmonella
Escherichia_phage_andreotti	andreotti	2706795709_____2706857898	95	83391	87372	2706795709	2706795709_____2706857898	Escherichia
Escherichia_phage_andreotti	andreotti	2706796204_____2706858457	95	83391	87662	2706796204	2706796204_____2706858457	Escherichia
Escherichia_phage_andreotti	andreotti	2706796370_____2706858641	0	83391	169621	2706796370	2706796370_____2706858641	Shigella
Escherichia_phage_andreotti	andreotti	3300010279_____Ga0129313_1000039	0	83391	137418	3300010279	3300010279_____Ga0129313_1000039	Microbiome
Escherichia_phage_andreotti	andreotti	2706796096_____2706858340	78	83391	88698	2706796096	2706796096_____2706858340	Escherichia
Escherichia_phage_andreotti	andreotti	2706796173_____2706858420	0	83391	170770	2706796173	2706796173_____2706858420	Escherichia
Escherichia_phage_andreotti	andreotti	2706796097_____2706858341	78	83391	90743	2706796097	2706796097_____2706858341	Escherichia
Escherichia_phage_andreotti	andreotti	2757320837_____2757368724	94	83391	89817	2757320837	2757320837_____2757368724	Salmonella
Escherichia_phage_andreotti	andreotti	2706796270_____2706858524	94	83391	87603	2706796270	2706796270_____2706858524	Salmonella
Escherichia_phage_andreotti	andreotti	2706796783_____2706859142	94	83391	86252	2706796783	2706796783_____2706859142	Escherichia
Escherichia_phage_andreotti	andreotti	2708742376_____2708742457	94	83391	147303	2708742376	2708742376_____2708742457	Staphylococcus
Escherichia_phage_andreotti	andreotti	645044533_____645044531	94	83391	88487	645044533	645044533_____645044531	Escherichia
Escherichia_phage_andreotti	andreotti	638275541_____638277025	93	83391	86155	638275541	638275541_____638277025	Salmonella
Escherichia_phage_andreotti	andreotti	2706796285_____2706858539	93	83391	88403	2706796285	2706796285_____2706858539	Escherichia
Escherichia_phage_andreotti	andreotti	2706796742_____2706859101	93	83391	87510	2706796742	2706796742_____2706859101	Salmonella
Escherichia_phage_andreotti	andreotti	2706795136_____2706857241	92	83391	87712	2706795136	2706795136_____2706857241	Escherichia
Escherichia_phage_andreotti	andreotti	2706796256_____2706858509	91	83391	86231	2706796256	2706796256_____2706858509	Escherichia
Escherichia_phage_bumzen	bumzen	2706796097_____2706858341	77	87360	90743	2706796097	2706796097_____2706858341	Escherichia
Escherichia_phage_bumzen	bumzen	2706796096_____2706858340	77	87360	88698	2706796096	2706796096_____2706858340	Escherichia
Escherichia_phage_bumzen	bumzen	2708742376_____2708742457	95	87360	147303	2708742376	2708742376_____2708742457	Staphylococcus
Escherichia_phage_bumzen	bumzen	2757320837_____2757368724	94	87360	89817	2757320837	2757320837_____2757368724	Salmonella
Escherichia_phage_bumzen	bumzen	2706795709_____2706857898	94	87360	87372	2706795709	2706795709_____2706857898	Escherichia
Escherichia_phage_bumzen	bumzen	2706796204_____2706858457	94	87360	87662	2706796204	2706796204_____2706858457	Escherichia
Escherichia_phage_bumzen	bumzen	645044533_____645044531	94	87360	88487	645044533	645044533_____645044531	Escherichia
Escherichia_phage_bumzen	bumzen	2706796270_____2706858524	93	87360	87603	2706796270	2706796270_____2706858524	Salmonella
Escherichia_phage_bumzen	bumzen	2706796783_____2706859142	93	87360	86252	2706796783	2706796783_____2706859142	Escherichia
Escherichia_phage_bumzen	bumzen	2706796285_____2706858539	92	87360	88403	2706796285	2706796285_____2706858539	Escherichia
Escherichia_phage_bumzen	bumzen	2706795136_____2706857241	92	87360	87712	2706795136	2706795136_____2706857241	Escherichia
Escherichia_phage_bumzen	bumzen	2706796742_____2706859101	91	87360	87510	2706796742	2706796742_____2706859101	Salmonella
Escherichia_phage_bumzen	bumzen	638275541_____638277025	91	87360	86155	638275541	638275541_____638277025	Salmonella
Escherichia_phage_bumzen	bumzen	2706796256_____2706858509	90	87360	86231	2706796256	2706796256_____2706858509	Escherichia
Escherichia_phage_dune	dune	2588253557_____2588266170	0	88511	148612	2588253557	2588253557_____2588266170	Escherichia
Escherichia_phage_dune	dune	2706796097_____2706858341	77	88511	90743	2706796097	2706796097_____2706858341	Escherichia
Escherichia_phage_dune	dune	3300010283_____Ga0129312_1000034	0	88511	145394	3300010283	3300010283_____Ga0129312_1000034	Microbiome
Escherichia_phage_dune	dune	2706796096_____2706858340	76	88511	88698	2706796096	2706796096_____2706858340	Escherichia
Escherichia_phage_dune	dune	2706795709_____2706857898	95	88511	87372	2706795709	2706795709_____2706857898	Escherichia
Escherichia_phage_dune	dune	2708742376_____2708742457	95	88511	147303	2708742376	2708742376_____2708742457	Staphylococcus
Escherichia_phage_dune	dune	2706796285_____2706858539	94	88511	88403	2706796285	2706796285_____2706858539	Escherichia
Escherichia_phage_dune	dune	2757320837_____2757368724	94	88511	89817	2757320837	2757320837_____2757368724	Salmonella
Escherichia_phage_dune	dune	2706796270_____2706858524	94	88511	87603	2706796270	2706796270_____2706858524	Salmonella
Escherichia_phage_dune	dune	2706796204_____2706858457	94	88511	87662	2706796204	2706796204_____2706858457	Escherichia
Escherichia_phage_dune	dune	645044533_____645044531	93	88511	88487	645044533	645044533_____645044531	Escherichia
Escherichia_phage_dune	dune	2706796783_____2706859142	93	88511	86252	2706796783	2706796783_____2706859142	Escherichia
Escherichia_phage_dune	dune	638275541_____638277025	92	88511	86155	638275541	638275541_____638277025	Salmonella
Escherichia_phage_dune	dune	2706795136_____2706857241	92	88511	87712	2706795136	2706795136_____2706857241	Escherichia
Escherichia_phage_dune	dune	2706796256_____2706858509	92	88511	86231	2706796256	2706796256_____2706858509	Escherichia
Escherichia_phage_dune	dune	2706796742_____2706859101	91	88511	87510	2706796742	2706796742_____2706859101	Salmonella
Escherichia_phage_ekra	ekra	2708742376_____2708742457	97	87282	147303	2708742376	2708742376_____2708742457	Staphylococcus
Escherichia_phage_ekra	ekra	2706796096_____2706858340	80	87282	88698	2706796096	2706796096_____2706858340	Escherichia
Escherichia_phage_ekra	ekra	2757320837_____2757368724	96	87282	89817	2757320837	2757320837_____2757368724	Salmonella
Escherichia_phage_ekra	ekra	2706796204_____2706858457	95	87282	87662	2706796204	2706796204_____2706858457	Escherichia
Escherichia_phage_ekra	ekra	2706795709_____2706857898	95	87282	87372	2706795709	2706795709_____2706857898	Escherichia
Escherichia_phage_ekra	ekra	2706796270_____2706858524	94	87282	87603	2706796270	2706796270_____2706858524	Salmonella
Escherichia_phage_ekra	ekra	645044533_____645044531	94	87282	88487	645044533	645044533_____645044531	Escherichia
Escherichia_phage_ekra	ekra	2706796285_____2706858539	94	87282	88403	2706796285	2706796285_____2706858539	Escherichia
Escherichia_phage_ekra	ekra	2706796783_____2706859142	93	87282	86252	2706796783	2706796783_____2706859142	Escherichia
Escherichia_phage_ekra	ekra	2706796742_____2706859101	93	87282	87510	2706796742	2706796742_____2706859101	Salmonella
Escherichia_phage_ekra	ekra	638275541_____638277025	92	87282	86155	638275541	638275541_____638277025	Salmonella
Escherichia_phage_ekra	ekra	2706795136_____2706857241	92	87282	87712	2706795136	2706795136_____2706857241	Escherichia
Escherichia_phage_ekra	ekra	2706796256_____2706858509	92	87282	86231	2706796256	2706796256_____2706858509	Escherichia
Escherichia_phage_ekra	ekra	2706796097_____2706858341	82	87282	90743	2706796097	2706796097_____2706858341	Escherichia
Escherichia_phage_finno	finno	2757320837_____2757368724	95	87544	89817	2757320837	2757320837_____2757368724	Salmonella
Escherichia_phage_finno	finno	2706796097_____2706858341	69	87544	90743	2706796097	2706796097_____2706858341	Escherichia
Escherichia_phage_finno	finno	2706796096_____2706858340	75	87544	88698	2706796096	2706796096_____2706858340	Escherichia
Escherichia_phage_finno	finno	2708742376_____2708742457	94	87544	147303	2708742376	2708742376_____2708742457	Staphylococcus
Escherichia_phage_finno	finno	2706796270_____2706858524	94	87544	87603	2706796270	2706796270_____2706858524	Salmonella
Escherichia_phage_finno	finno	645044533_____645044531	94	87544	88487	645044533	645044533_____645044531	Escherichia
Escherichia_phage_finno	finno	2706795709_____2706857898	93	87544	87372	2706795709	2706795709_____2706857898	Escherichia
Escherichia_phage_finno	finno	638275541_____638277025	93	87544	86155	638275541	638275541_____638277025	Salmonella
Escherichia_phage_finno	finno	2706796742_____2706859101	92	87544	87510	2706796742	2706796742_____2706859101	Salmonella
Escherichia_phage_finno	finno	2706795136_____2706857241	92	87544	87712	2706795136	2706795136_____2706857241	Escherichia
Escherichia_phage_finno	finno	2706796285_____2706858539	92	87544	88403	2706796285	2706796285_____2706858539	Escherichia
Escherichia_phage_finno	finno	2706796783_____2706859142	92	87544	86252	2706796783	2706796783_____2706859142	Escherichia
Escherichia_phage_finno	finno	2706796204_____2706858457	92	87544	87662	2706796204	2706796204_____2706858457	Escherichia
Escherichia_phage_finno	finno	2706796256_____2706858509	90	87544	86231	2706796256	2706796256_____2706858509	Escherichia
Escherichia_phage_fjerdesal	fjerdesal	2706795709_____2706857898	97	87715	87372	2706795709	2706795709_____2706857898	Escherichia
Escherichia_phage_fjerdesal	fjerdesal	645044533_____645044531	96	87715	88487	645044533	645044533_____645044531	Escherichia
Escherichia_phage_fjerdesal	fjerdesal	2708742376_____2708742457	96	87715	147303	2708742376	2708742376_____2708742457	Staphylococcus
Escherichia_phage_fjerdesal	fjerdesal	2706796285_____2706858539	95	87715	88403	2706796285	2706796285_____2706858539	Escherichia
Escherichia_phage_fjerdesal	fjerdesal	2757320837_____2757368724	95	87715	89817	2757320837	2757320837_____2757368724	Salmonella
Escherichia_phage_fjerdesal	fjerdesal	3300010283_____Ga0129312_1000034	0	87715	145394	3300010283	3300010283_____Ga0129312_1000034	Microbiome
Escherichia_phage_fjerdesal	fjerdesal	2588253557_____2588266170	0	87715	148612	2588253557	2588253557_____2588266170	Escherichia
Escherichia_phage_fjerdesal	fjerdesal	2706796097_____2706858341	76	87715	90743	2706796097	2706796097_____2706858341	Escherichia
Escherichia_phage_fjerdesal	fjerdesal	2706796096_____2706858340	76	87715	88698	2706796096	2706796096_____2706858340	Escherichia
Escherichia_phage_fjerdesal	fjerdesal	2706796783_____2706859142	94	87715	86252	2706796783	2706796783_____2706859142	Escherichia
Escherichia_phage_fjerdesal	fjerdesal	2706796204_____2706858457	94	87715	87662	2706796204	2706796204_____2706858457	Escherichia
Escherichia_phage_fjerdesal	fjerdesal	2706796270_____2706858524	94	87715	87603	2706796270	2706796270_____2706858524	Salmonella
Escherichia_phage_fjerdesal	fjerdesal	2706795136_____2706857241	93	87715	87712	2706795136	2706795136_____2706857241	Escherichia
Escherichia_phage_fjerdesal	fjerdesal	2706796256_____2706858509	92	87715	86231	2706796256	2706796256_____2706858509	Escherichia
Escherichia_phage_fjerdesal	fjerdesal	2706796742_____2706859101	92	87715	87510	2706796742	2706796742_____2706859101	Salmonella
Escherichia_phage_fjerdesal	fjerdesal	638275541_____638277025	92	87715	86155	638275541	638275541_____638277025	Salmonella
Escherichia_phage_garuso	garuso	2708742376_____2708742457	97	85798	147303	2708742376	2708742376_____2708742457	Staphylococcus
Escherichia_phage_garuso	garuso	2757320837_____2757368724	97	85798	89817	2757320837	2757320837_____2757368724	Salmonella
Escherichia_phage_garuso	garuso	2706796204_____2706858457	96	85798	87662	2706796204	2706796204_____2706858457	Escherichia
Escherichia_phage_garuso	garuso	2706796285_____2706858539	95	85798	88403	2706796285	2706796285_____2706858539	Escherichia
Escherichia_phage_garuso	garuso	2706795709_____2706857898	95	85798	87372	2706795709	2706795709_____2706857898	Escherichia
Escherichia_phage_garuso	garuso	645044533_____645044531	95	85798	88487	645044533	645044533_____645044531	Escherichia
Escherichia_phage_garuso	garuso	2588253557_____2588266170	0	85798	148612	2588253557	2588253557_____2588266170	Escherichia
Escherichia_phage_garuso	garuso	3300010283_____Ga0129312_1000034	0	85798	145394	3300010283	3300010283_____Ga0129312_1000034	Microbiome
Escherichia_phage_garuso	garuso	2706796096_____2706858340	79	85798	88698	2706796096	2706796096_____2706858340	Escherichia
Escherichia_phage_garuso	garuso	2706796097_____2706858341	78	85798	90743	2706796097	2706796097_____2706858341	Escherichia
Escherichia_phage_garuso	garuso	2706796783_____2706859142	94	85798	86252	2706796783	2706796783_____2706859142	Escherichia
Escherichia_phage_garuso	garuso	2706795136_____2706857241	94	85798	87712	2706795136	2706795136_____2706857241	Escherichia
Escherichia_phage_garuso	garuso	2706796270_____2706858524	94	85798	87603	2706796270	2706796270_____2706858524	Salmonella
Escherichia_phage_garuso	garuso	2706796256_____2706858509	93	85798	86231	2706796256	2706796256_____2706858509	Escherichia
Escherichia_phage_garuso	garuso	638275541_____638277025	93	85798	86155	638275541	638275541_____638277025	Salmonella
Escherichia_phage_garuso	garuso	2706796742_____2706859101	92	85798	87510	2706796742	2706796742_____2706859101	Salmonella
Escherichia_phage_heid	heid	2706795709_____2706857898	96	87590	87372	2706795709	2706795709_____2706857898	Escherichia
Escherichia_phage_heid	heid	2706796204_____2706858457	96	87590	87662	2706796204	2706796204_____2706858457	Escherichia
Escherichia_phage_heid	heid	645044533_____645044531	95	87590	88487	645044533	645044533_____645044531	Escherichia
Escherichia_phage_heid	heid	2757320837_____2757368724	95	87590	89817	2757320837	2757320837_____2757368724	Salmonella
Escherichia_phage_heid	heid	2708742376_____2708742457	95	87590	147303	2708742376	2708742376_____2708742457	Staphylococcus
Escherichia_phage_heid	heid	2706796096_____2706858340	75	87590	88698	2706796096	2706796096_____2706858340	Escherichia
Escherichia_phage_heid	heid	2706796097_____2706858341	76	87590	90743	2706796097	2706796097_____2706858341	Escherichia
Escherichia_phage_heid	heid	2588253557_____2588266170	0	87590	148612	2588253557	2588253557_____2588266170	Escherichia
Escherichia_phage_heid	heid	3300010283_____Ga0129312_1000034	0	87590	145394	3300010283	3300010283_____Ga0129312_1000034	Microbiome
Escherichia_phage_heid	heid	2706796270_____2706858524	94	87590	87603	2706796270	2706796270_____2706858524	Salmonella
Escherichia_phage_heid	heid	2706796285_____2706858539	94	87590	88403	2706796285	2706796285_____2706858539	Escherichia
Escherichia_phage_heid	heid	2706796783_____2706859142	94	87590	86252	2706796783	2706796783_____2706859142	Escherichia
Escherichia_phage_heid	heid	2706795136_____2706857241	93	87590	87712	2706795136	2706795136_____2706857241	Escherichia
Escherichia_phage_heid	heid	2706796742_____2706859101	93	87590	87510	2706796742	2706796742_____2706859101	Salmonella
Escherichia_phage_heid	heid	638275541_____638277025	92	87590	86155	638275541	638275541_____638277025	Salmonella
Escherichia_phage_heid	heid	2706796256_____2706858509	91	87590	86231	2706796256	2706796256_____2706858509	Escherichia
Escherichia_phage_humlepung	humlepung	2706796096_____2706858340	78	85311	88698	2706796096	2706796096_____2706858340	Escherichia
Escherichia_phage_humlepung	humlepung	2706796097_____2706858341	77	85311	90743	2706796097	2706796097_____2706858341	Escherichia
Escherichia_phage_humlepung	humlepung	2708742376_____2708742457	96	85311	147303	2708742376	2708742376_____2708742457	Staphylococcus
Escherichia_phage_humlepung	humlepung	2706796270_____2706858524	96	85311	87603	2706796270	2706796270_____2706858524	Salmonella
Escherichia_phage_humlepung	humlepung	645044533_____645044531	95	85311	88487	645044533	645044533_____645044531	Escherichia
Escherichia_phage_humlepung	humlepung	2706795136_____2706857241	95	85311	87712	2706795136	2706795136_____2706857241	Escherichia
Escherichia_phage_humlepung	humlepung	2757320837_____2757368724	95	85311	89817	2757320837	2757320837_____2757368724	Salmonella
Escherichia_phage_humlepung	humlepung	2706795709_____2706857898	95	85311	87372	2706795709	2706795709_____2706857898	Escherichia
Escherichia_phage_humlepung	humlepung	2706796285_____2706858539	94	85311	88403	2706796285	2706796285_____2706858539	Escherichia
Escherichia_phage_humlepung	humlepung	638275541_____638277025	94	85311	86155	638275541	638275541_____638277025	Salmonella
Escherichia_phage_humlepung	humlepung	2706796204_____2706858457	94	85311	87662	2706796204	2706796204_____2706858457	Escherichia
Escherichia_phage_humlepung	humlepung	2706796783_____2706859142	93	85311	86252	2706796783	2706796783_____2706859142	Escherichia
Escherichia_phage_humlepung	humlepung	2706796742_____2706859101	93	85311	87510	2706796742	2706796742_____2706859101	Salmonella
Escherichia_phage_humlepung	humlepung	2706796256_____2706858509	93	85311	86231	2706796256	2706796256_____2706858509	Escherichia
Escherichia_phage_mio	mio	2706796270_____2706858524	98	83431	87603	2706796270	2706796270_____2706858524	Salmonella
Escherichia_phage_mio	mio	2706795709_____2706857898	97	83431	87372	2706795709	2706795709_____2706857898	Escherichia
Escherichia_phage_mio	mio	2706795136_____2706857241	96	83431	87712	2706795136	2706795136_____2706857241	Escherichia
Escherichia_phage_mio	mio	2708742376_____2708742457	96	83431	147303	2708742376	2708742376_____2708742457	Staphylococcus
Escherichia_phage_mio	mio	2757320837_____2757368724	96	83431	89817	2757320837	2757320837_____2757368724	Salmonella
Escherichia_phage_mio	mio	2706796096_____2706858340	73	83431	88698	2706796096	2706796096_____2706858340	Escherichia
Escherichia_phage_mio	mio	2706796097_____2706858341	73	83431	90743	2706796097	2706796097_____2706858341	Escherichia
Escherichia_phage_mio	mio	638275541_____638277025	95	83431	86155	638275541	638275541_____638277025	Salmonella
Escherichia_phage_mio	mio	645044533_____645044531	95	83431	88487	645044533	645044533_____645044531	Escherichia
Escherichia_phage_mio	mio	2706796204_____2706858457	95	83431	87662	2706796204	2706796204_____2706858457	Escherichia
Escherichia_phage_mio	mio	2706796742_____2706859101	94	83431	87510	2706796742	2706796742_____2706859101	Salmonella
Escherichia_phage_mio	mio	2706796256_____2706858509	94	83431	86231	2706796256	2706796256_____2706858509	Escherichia
Escherichia_phage_mio	mio	2706796285_____2706858539	94	83431	88403	2706796285	2706796285_____2706858539	Escherichia
Escherichia_phage_mio	mio	2706796783_____2706859142	93	83431	86252	2706796783	2706796783_____2706859142	Escherichia
Escherichia_phage_momo	momo	2708742376_____2708742457	97	88168	147303	2708742376	2708742376_____2708742457	Staphylococcus
Escherichia_phage_momo	momo	2706796204_____2706858457	95	88168	87662	2706796204	2706796204_____2706858457	Escherichia
Escherichia_phage_momo	momo	2588253557_____2588266170	0	88168	148612	2588253557	2588253557_____2588266170	Escherichia
Escherichia_phage_momo	momo	2706796097_____2706858341	76	88168	90743	2706796097	2706796097_____2706858341	Escherichia
Escherichia_phage_momo	momo	2706796370_____2706858641	0	88168	169621	2706796370	2706796370_____2706858641	Shigella
Escherichia_phage_momo	momo	3300010283_____Ga0129312_1000034	0	88168	145394	3300010283	3300010283_____Ga0129312_1000034	Microbiome
Escherichia_phage_momo	momo	2706796173_____2706858420	0	88168	170770	2706796173	2706796173_____2706858420	Escherichia
Escherichia_phage_momo	momo	3300010279_____Ga0129313_1000039	0	88168	137418	3300010279	3300010279_____Ga0129313_1000039	Microbiome
Escherichia_phage_momo	momo	2706796096_____2706858340	76	88168	88698	2706796096	2706796096_____2706858340	Escherichia
Escherichia_phage_momo	momo	2706795709_____2706857898	94	88168	87372	2706795709	2706795709_____2706857898	Escherichia
Escherichia_phage_momo	momo	2757320837_____2757368724	94	88168	89817	2757320837	2757320837_____2757368724	Salmonella
Escherichia_phage_momo	momo	2706796270_____2706858524	94	88168	87603	2706796270	2706796270_____2706858524	Salmonella
Escherichia_phage_momo	momo	2706796285_____2706858539	93	88168	88403	2706796285	2706796285_____2706858539	Escherichia
Escherichia_phage_momo	momo	645044533_____645044531	93	88168	88487	645044533	645044533_____645044531	Escherichia
Escherichia_phage_momo	momo	2706795136_____2706857241	93	88168	87712	2706795136	2706795136_____2706857241	Escherichia
Escherichia_phage_momo	momo	2706796783_____2706859142	93	88168	86252	2706796783	2706796783_____2706859142	Escherichia
Escherichia_phage_momo	momo	2706796742_____2706859101	92	88168	87510	2706796742	2706796742_____2706859101	Salmonella
Escherichia_phage_momo	momo	638275541_____638277025	92	88168	86155	638275541	638275541_____638277025	Salmonella
Escherichia_phage_momo	momo	2706796256_____2706858509	91	88168	86231	2706796256	2706796256_____2706858509	Escherichia
Escherichia_phage_nataliec	nataliec	2706796173_____2706858420	0	89137	170770	2706796173	2706796173_____2706858420	Escherichia
Escherichia_phage_nataliec	nataliec	2706796370_____2706858641	0	89137	169621	2706796370	2706796370_____2706858641	Shigella
Escherichia_phage_nataliec	nataliec	2706796097_____2706858341	76	89137	90743	2706796097	2706796097_____2706858341	Escherichia
Escherichia_phage_nataliec	nataliec	3300010279_____Ga0129313_1000039	0	89137	137418	3300010279	3300010279_____Ga0129313_1000039	Microbiome
Escherichia_phage_nataliec	nataliec	2708742376_____2708742457	95	89137	147303	2708742376	2708742376_____2708742457	Staphylococcus
Escherichia_phage_nataliec	nataliec	2706796096_____2706858340	79	89137	88698	2706796096	2706796096_____2706858340	Escherichia
Escherichia_phage_nataliec	nataliec	2757320837_____2757368724	94	89137	89817	2757320837	2757320837_____2757368724	Salmonella
Escherichia_phage_nataliec	nataliec	2706795709_____2706857898	94	89137	87372	2706795709	2706795709_____2706857898	Escherichia
Escherichia_phage_nataliec	nataliec	2706796204_____2706858457	94	89137	87662	2706796204	2706796204_____2706858457	Escherichia
Escherichia_phage_nataliec	nataliec	2706795136_____2706857241	94	89137	87712	2706795136	2706795136_____2706857241	Escherichia
Escherichia_phage_nataliec	nataliec	645044533_____645044531	93	89137	88487	645044533	645044533_____645044531	Escherichia
Escherichia_phage_nataliec	nataliec	2706796270_____2706858524	93	89137	87603	2706796270	2706796270_____2706858524	Salmonella
Escherichia_phage_nataliec	nataliec	638275541_____638277025	92	89137	86155	638275541	638275541_____638277025	Salmonella
Escherichia_phage_nataliec	nataliec	2706796285_____2706858539	92	89137	88403	2706796285	2706796285_____2706858539	Escherichia
Escherichia_phage_nataliec	nataliec	2706796783_____2706859142	91	89137	86252	2706796783	2706796783_____2706859142	Escherichia
Escherichia_phage_nataliec	nataliec	2706796742_____2706859101	91	89137	87510	2706796742	2706796742_____2706859101	Salmonella
Escherichia_phage_nataliec	nataliec	2706796256_____2706858509	90	89137	86231	2706796256	2706796256_____2706858509	Escherichia
Escherichia_phage_pinkbiff	pinkbiff	2706796204_____2706858457	97	88814	87662	2706796204	2706796204_____2706858457	Escherichia
Escherichia_phage_pinkbiff	pinkbiff	2706796097_____2706858341	73	88814	90743	2706796097	2706796097_____2706858341	Escherichia
Escherichia_phage_pinkbiff	pinkbiff	2588253557_____2588266170	0	88814	148612	2588253557	2588253557_____2588266170	Escherichia
Escherichia_phage_pinkbiff	pinkbiff	2706796096_____2706858340	74	88814	88698	2706796096	2706796096_____2706858340	Escherichia
Escherichia_phage_pinkbiff	pinkbiff	3300010279_____Ga0129313_1000039	0	88814	137418	3300010279	3300010279_____Ga0129313_1000039	Microbiome
Escherichia_phage_pinkbiff	pinkbiff	2706796173_____2706858420	0	88814	170770	2706796173	2706796173_____2706858420	Escherichia
Escherichia_phage_pinkbiff	pinkbiff	3300010283_____Ga0129312_1000034	0	88814	145394	3300010283	3300010283_____Ga0129312_1000034	Microbiome
Escherichia_phage_pinkbiff	pinkbiff	2706796370_____2706858641	0	88814	169621	2706796370	2706796370_____2706858641	Shigella
Escherichia_phage_pinkbiff	pinkbiff	2708742376_____2708742457	94	88814	147303	2708742376	2708742376_____2708742457	Staphylococcus
Escherichia_phage_pinkbiff	pinkbiff	2757320837_____2757368724	94	88814	89817	2757320837	2757320837_____2757368724	Salmonella
Escherichia_phage_pinkbiff	pinkbiff	2706796270_____2706858524	93	88814	87603	2706796270	2706796270_____2706858524	Salmonella
Escherichia_phage_pinkbiff	pinkbiff	2706796285_____2706858539	93	88814	88403	2706796285	2706796285_____2706858539	Escherichia
Escherichia_phage_pinkbiff	pinkbiff	2706795709_____2706857898	93	88814	87372	2706795709	2706795709_____2706857898	Escherichia
Escherichia_phage_pinkbiff	pinkbiff	645044533_____645044531	92	88814	88487	645044533	645044533_____645044531	Escherichia
Escherichia_phage_pinkbiff	pinkbiff	638275541_____638277025	92	88814	86155	638275541	638275541_____638277025	Salmonella
Escherichia_phage_pinkbiff	pinkbiff	2706796742_____2706859101	92	88814	87510	2706796742	2706796742_____2706859101	Salmonella
Escherichia_phage_pinkbiff	pinkbiff	2706796783_____2706859142	92	88814	86252	2706796783	2706796783_____2706859142	Escherichia
Escherichia_phage_pinkbiff	pinkbiff	2706795136_____2706857241	91	88814	87712	2706795136	2706795136_____2706857241	Escherichia
Escherichia_phage_pinkbiff	pinkbiff	2706796256_____2706858509	90	88814	86231	2706796256	2706796256_____2706858509	Escherichia
Escherichia_phage_radambza	radambza	2588253557_____2588266170	0	86702	148612	2588253557	2588253557_____2588266170	Escherichia
Escherichia_phage_radambza	radambza	2706796097_____2706858341	74	86702	90743	2706796097	2706796097_____2706858341	Escherichia
Escherichia_phage_radambza	radambza	3300010283_____Ga0129312_1000034	0	86702	145394	3300010283	3300010283_____Ga0129312_1000034	Microbiome
Escherichia_phage_radambza	radambza	2706796096_____2706858340	75	86702	88698	2706796096	2706796096_____2706858340	Escherichia
Escherichia_phage_radambza	radambza	2706795136_____2706857241	94	86702	87712	2706795136	2706795136_____2706857241	Escherichia
Escherichia_phage_radambza	radambza	2708742376_____2708742457	94	86702	147303	2708742376	2708742376_____2708742457	Staphylococcus
Escherichia_phage_radambza	radambza	645044533_____645044531	94	86702	88487	645044533	645044533_____645044531	Escherichia
Escherichia_phage_radambza	radambza	638275541_____638277025	94	86702	86155	638275541	638275541_____638277025	Salmonella
Escherichia_phage_radambza	radambza	2706796204_____2706858457	94	86702	87662	2706796204	2706796204_____2706858457	Escherichia
Escherichia_phage_radambza	radambza	2706796285_____2706858539	94	86702	88403	2706796285	2706796285_____2706858539	Escherichia
Escherichia_phage_radambza	radambza	2757320837_____2757368724	94	86702	89817	2757320837	2757320837_____2757368724	Salmonella
Escherichia_phage_radambza	radambza	2706795709_____2706857898	93	86702	87372	2706795709	2706795709_____2706857898	Escherichia
Escherichia_phage_radambza	radambza	2706796270_____2706858524	93	86702	87603	2706796270	2706796270_____2706858524	Salmonella
Escherichia_phage_radambza	radambza	2706796256_____2706858509	92	86702	86231	2706796256	2706796256_____2706858509	Escherichia
Escherichia_phage_radambza	radambza	2706796783_____2706859142	92	86702	86252	2706796783	2706796783_____2706859142	Escherichia
Escherichia_phage_radambza	radambza	2706796742_____2706859101	91	86702	87510	2706796742	2706796742_____2706859101	Salmonella
Escherichia_phage_skuden	skuden	2708742376_____2708742457	95	87263	147303	2708742376	2708742376_____2708742457	Staphylococcus
Escherichia_phage_skuden	skuden	2706796270_____2706858524	95	87263	87603	2706796270	2706796270_____2706858524	Salmonella
Escherichia_phage_skuden	skuden	2706796204_____2706858457	95	87263	87662	2706796204	2706796204_____2706858457	Escherichia
Escherichia_phage_skuden	skuden	2706795136_____2706857241	95	87263	87712	2706795136	2706795136_____2706857241	Escherichia
Escherichia_phage_skuden	skuden	2757320837_____2757368724	95	87263	89817	2757320837	2757320837_____2757368724	Salmonella
Escherichia_phage_skuden	skuden	2706795709_____2706857898	95	87263	87372	2706795709	2706795709_____2706857898	Escherichia
Escherichia_phage_skuden	skuden	2588253557_____2588266170	0	87263	148612	2588253557	2588253557_____2588266170	Escherichia
Escherichia_phage_skuden	skuden	2706796370_____2706858641	0	87263	169621	2706796370	2706796370_____2706858641	Shigella
Escherichia_phage_skuden	skuden	3300010279_____Ga0129313_1000039	0	87263	137418	3300010279	3300010279_____Ga0129313_1000039	Microbiome
Escherichia_phage_skuden	skuden	2706796097_____2706858341	74	87263	90743	2706796097	2706796097_____2706858341	Escherichia
Escherichia_phage_skuden	skuden	2706796173_____2706858420	0	87263	170770	2706796173	2706796173_____2706858420	Escherichia
Escherichia_phage_skuden	skuden	3300010283_____Ga0129312_1000034	0	87263	145394	3300010283	3300010283_____Ga0129312_1000034	Microbiome
Escherichia_phage_skuden	skuden	2706796096_____2706858340	73	87263	88698	2706796096	2706796096_____2706858340	Escherichia
Escherichia_phage_skuden	skuden	638275541_____638277025	94	87263	86155	638275541	638275541_____638277025	Salmonella
Escherichia_phage_skuden	skuden	645044533_____645044531	93	87263	88487	645044533	645044533_____645044531	Escherichia
Escherichia_phage_skuden	skuden	2706796285_____2706858539	93	87263	88403	2706796285	2706796285_____2706858539	Escherichia
Escherichia_phage_skuden	skuden	2706796742_____2706859101	93	87263	87510	2706796742	2706796742_____2706859101	Salmonella
Escherichia_phage_skuden	skuden	2706796256_____2706858509	92	87263	86231	2706796256	2706796256_____2706858509	Escherichia
Escherichia_phage_skuden	skuden	2706796783_____2706859142	92	87263	86252	2706796783	2706796783_____2706859142	Escherichia
Escherichia_phage_warpig	warpig	2588253557_____2588266170	0	86106	148612	2588253557	2588253557_____2588266170	Escherichia
Escherichia_phage_warpig	warpig	3300010283_____Ga0129312_1000034	0	86106	145394	3300010283	3300010283_____Ga0129312_1000034	Microbiome
Escherichia_phage_warpig	warpig	2706796097_____2706858341	75	86106	90743	2706796097	2706796097_____2706858341	Escherichia
Escherichia_phage_warpig	warpig	2706796096_____2706858340	76	86106	88698	2706796096	2706796096_____2706858340	Escherichia
Escherichia_phage_warpig	warpig	2706795136_____2706857241	95	86106	87712	2706795136	2706795136_____2706857241	Escherichia
Escherichia_phage_warpig	warpig	2708742376_____2708742457	95	86106	147303	2708742376	2708742376_____2708742457	Staphylococcus
Escherichia_phage_warpig	warpig	2706795709_____2706857898	95	86106	87372	2706795709	2706795709_____2706857898	Escherichia
Escherichia_phage_warpig	warpig	2706796204_____2706858457	95	86106	87662	2706796204	2706796204_____2706858457	Escherichia
Escherichia_phage_warpig	warpig	2706796270_____2706858524	95	86106	87603	2706796270	2706796270_____2706858524	Salmonella
Escherichia_phage_warpig	warpig	2757320837_____2757368724	95	86106	89817	2757320837	2757320837_____2757368724	Salmonella
Escherichia_phage_warpig	warpig	2706796285_____2706858539	94	86106	88403	2706796285	2706796285_____2706858539	Escherichia
Escherichia_phage_warpig	warpig	645044533_____645044531	94	86106	88487	645044533	645044533_____645044531	Escherichia
Escherichia_phage_warpig	warpig	2706796256_____2706858509	93	86106	86231	2706796256	2706796256_____2706858509	Escherichia
Escherichia_phage_warpig	warpig	2706796783_____2706859142	93	86106	86252	2706796783	2706796783_____2706859142	Escherichia
Escherichia_phage_warpig	warpig	638275541_____638277025	93	86106	86155	638275541	638275541_____638277025	Salmonella
Escherichia_phage_warpig	warpig	2706796742_____2706859101	92	86106	87510	2706796742	2706796742_____2706859101	Salmonella
Escherichia_phage_lilledu	lilledu	638275985_____638275503	53	5483	5577	638275985	638275985_____638275503	Escherichia
Escherichia_phage_lilledu	lilledu	2706796022_____2706858260	4	5483	6089	2706796022	2706796022_____2706858260	Escherichia
Escherichia_phage_lilledu	lilledu	638276022_____638275455	4	5483	6087	638276022	638276022_____638275455	Escherichia
Escherichia_phage_lilledu	lilledu	638275865_____638277728	24	5483	6068	638275865	638275865_____638277728	Escherichia
Escherichia_phage_lilledu	lilledu	645044532_____645044551	4	5483	6094	645044532	645044532_____645044551	Escherichia
Escherichia_phage_lilledu	lilledu	638275835_____638277724	86	5483	5486	638275835	638275835_____638277724	Escherichia
Escherichia_phage_lilledu	lilledu	638275834_____638277763	82	5483	5486	638275834	638275834_____638277763	Escherichia
Escherichia_phage_lilleen	lilleen	638276022_____638275455	4	5342	6087	638276022	638276022_____638275455	Escherichia
Escherichia_phage_lilleen	lilleen	645044532_____645044551	5	5342	6094	645044532	645044532_____645044551	Escherichia
Escherichia_phage_lilleen	lilleen	2706796022_____2706858260	5	5342	6089	2706796022	2706796022_____2706858260	Escherichia
Escherichia_phage_lilleen	lilleen	638275865_____638277728	6	5342	6068	638275865	638275865_____638277728	Escherichia
Escherichia_phage_lilleen	lilleen	638275835_____638277724	80	5342	5486	638275835	638275835_____638277724	Escherichia
Escherichia_phage_lilleen	lilleen	638275985_____638275503	55	5342	5577	638275985	638275985_____638275503	Escherichia
Escherichia_phage_lilleen	lilleen	638275834_____638277763	79	5342	5486	638275834	638275834_____638277763	Escherichia
Escherichia_phage_lillemer	lillemer	638275985_____638275503	53	5492	5577	638275985	638275985_____638275503	Escherichia
Escherichia_phage_lillemer	lillemer	638275835_____638277724	80	5492	5486	638275835	638275835_____638277724	Escherichia
Escherichia_phage_lillemer	lillemer	638275834_____638277763	72	5492	5486	638275834	638275834_____638277763	Escherichia
Escherichia_phage_lilleput	lilleput	2706796022_____2706858260	5	5490	6089	2706796022	2706796022_____2706858260	Escherichia
Escherichia_phage_lilleput	lilleput	638275865_____638277728	24	5490	6068	638275865	638275865_____638277728	Escherichia
Escherichia_phage_lilleput	lilleput	638275985_____638275503	53	5490	5577	638275985	638275985_____638275503	Escherichia
Escherichia_phage_lilleput	lilleput	645044532_____645044551	4	5490	6094	645044532	645044532_____645044551	Escherichia
Escherichia_phage_lilleput	lilleput	638276022_____638275455	4	5490	6087	638276022	638276022_____638275455	Escherichia
Escherichia_phage_lilleput	lilleput	638275835_____638277724	85	5490	5486	638275835	638275835_____638277724	Escherichia
Escherichia_phage_lilleput	lilleput	638275834_____638277763	83	5490	5486	638275834	638275834_____638277763	Escherichia
Escherichia_phage_lilleto	lilleto	645044532_____645044551	4	5492	6094	645044532	645044532_____645044551	Escherichia
Escherichia_phage_lilleto	lilleto	2706796022_____2706858260	4	5492	6089	2706796022	2706796022_____2706858260	Escherichia
Escherichia_phage_lilleto	lilleto	638276022_____638275455	4	5492	6087	638276022	638276022_____638275455	Escherichia
Escherichia_phage_lilleto	lilleto	638275985_____638275503	53	5492	5577	638275985	638275985_____638275503	Escherichia
Escherichia_phage_lilleto	lilleto	638275865_____638277728	4	5492	6068	638275865	638275865_____638277728	Escherichia
Escherichia_phage_lilleto	lilleto	638275835_____638277724	86	5492	5486	638275835	638275835_____638277724	Escherichia
Escherichia_phage_lilleto	lilleto	638275834_____638277763	83	5492	5486	638275834	638275834_____638277763	Escherichia
Escherichia_phage_ime	ime	2706796638_____2706858968	98	137114	139020	2706796638	2706796638_____2706858968	Escherichia
Escherichia_phage_ime	ime	3300010283_____Ga0129312_1000040	97	137114	136303	3300010283	3300010283_____Ga0129312_1000040	Microbiome
Escherichia_phage_ime	ime	2706796267_____2706858521	96	137114	136896	2706796267	2706796267_____2706858521	Escherichia
Escherichia_phage_ime	ime	642918837_____642918912	96	137114	137947	642918837	642918837_____642918912	Escherichia
Escherichia_phage_ime	ime	2595698427_____2595727409	95	137114	136910	2595698427	2595698427_____2595727409	Escherichia
Escherichia_phage_ime	ime	2595698292_____2595727274	95	137114	136947	2595698292	2595698292_____2595727274	Escherichia
Escherichia_phage_ime	ime	2706795797_____2706858002	0	137114	166783	2706795797	2706795797_____2706858002	Escherichia
Escherichia_phage_ime	ime	2706796454_____2706858736	0	137114	168470	2706796454	2706796454_____2706858736	Escherichia
Escherichia_phage_ime	ime	2700988929_____2700998639	0	137114	168394	2700988929	2700988929_____2700998639	Escherichia
Escherichia_phage_ime	ime	2700988962_____2700998675	0	137114	166007	2700988962	2700988962_____2700998675	Escherichia
Escherichia_phage_ime	ime	2700988935_____2700998645	0	137114	168401	2700988935	2700988935_____2700998645	Escherichia
Escherichia_phage_ime	ime	2706796571_____2706858884	0	137114	167467	2706796571	2706796571_____2706858884	Escherichia
Escherichia_phage_ime	ime	2700989069_____2700998852	0	137114	168395	2700989069	2700989069_____2700998852	Escherichia
Escherichia_phage_ime	ime	2700988948_____2700998659	0	137114	168402	2700988948	2700988948_____2700998659	Escherichia
Escherichia_phage_ime	ime	2711768827_____2711875042	0	137114	166977	2711768827	2711768827_____2711875042	Escherichia
Escherichia_phage_ime	ime	2700989107_____2700998907	0	137114	168395	2700989107	2700989107_____2700998907	Escherichia
Escherichia_phage_ime	ime	2706796314_____2706858578	0	137114	166634	2706796314	2706796314_____2706858578	Shigella
Escherichia_phage_ime	ime	2700988906_____2700998614	0	137114	168394	2700988906	2700988906_____2700998614	Escherichia
Escherichia_phage_ime	ime	3300014004_____Ga0122311_100010	1	137114	153095	3300014004	3300014004_____Ga0122311_100010	Escherichia
Escherichia_phage_ime	ime	2706796282_____2706858536	0	137114	170650	2706796282	2706796282_____2706858536	Shigella
Escherichia_phage_ime	ime	2595698838_____2595727820	1	137114	147737	2595698838	2595698838_____2595727820	Escherichia
Escherichia_phage_ime	ime	2588253557_____2588266170	0	137114	148612	2588253557	2588253557_____2588266170	Escherichia
Escherichia_phage_ime	ime	2595698911_____2595727893	0	137114	166499	2595698911	2595698911_____2595727893	Escherichia
Escherichia_phage_ime	ime	2700988992_____2700998706	0	137114	168966	2700988992	2700988992_____2700998706	Escherichia
Escherichia_phage_ime	ime	2588253578_____2588266248	0	137114	167063	2588253578	2588253578_____2588266248	Yersinia
Escherichia_phage_ime	ime	2700988996_____2700998729	0	137114	167435	2700988996	2700988996_____2700998729	Escherichia
Escherichia_phage_ime	ime	2706795510_____2706857661	0	137114	165772	2706795510	2706795510_____2706857661	Escherichia
Escherichia_phage_ime	ime	2700989051_____2700998829	0	137114	165179	2700989051	2700989051_____2700998829	Escherichia
Escherichia_phage_ime	ime	2595698701_____2595727683	0	137114	166452	2595698701	2595698701_____2595727683	Escherichia
Escherichia_phage_ime	ime	643677413_____643677465	0	137114	168394	643677413	643677413_____643677465	Escherichia
Escherichia_phage_ime	ime	2700989081_____2700998878	0	137114	168896	2700989081	2700989081_____2700998878	Escherichia
Escherichia_phage_ime	ime	2700989088_____2700998887	0	137114	168401	2700989088	2700989088_____2700998887	Escherichia
Escherichia_phage_ime	ime	2700989088_____2700998888	0	137114	168401	2700989088	2700989088_____2700998888	Escherichia
Escherichia_phage_ime	ime	3300010283_____Ga0129312_1000034	0	137114	145394	3300010283	3300010283_____Ga0129312_1000034	Microbiome
Escherichia_phage_ime	ime	2706796173_____2706858420	0	137114	170770	2706796173	2706796173_____2706858420	Escherichia
Escherichia_phage_ime	ime	651703089_____651703083	0	137114	165919	651703089	651703089_____651703083	Shigella
Escherichia_phage_ime	ime	2700989051_____2700998830	0	137114	165179	2700989051	2700989051_____2700998830	Escherichia
Escherichia_phage_ime	ime	643677412_____643677468	0	137114	165429	643677412	643677412_____643677468	Escherichia
Escherichia_phage_ime	ime	2706795554_____2706857705	0	137114	164999	2706795554	2706795554_____2706857705	Shigella
Escherichia_phage_ime	ime	638276019_____638275423	0	137114	168903	638276019	638276019_____638275423	Escherichia
Escherichia_phage_ime	ime	2595698700_____2595727682	0	137114	167396	2595698700	2595698700_____2595727682	Escherichia
Escherichia_phage_ime	ime	2706796106_____2706858350	0	137114	170788	2706796106	2706796106_____2706858350	Escherichia
Escherichia_phage_ime	ime	2706796317_____2706858581	0	137114	168993	2706796317	2706796317_____2706858581	Shigella
Escherichia_phage_ime	ime	2706795658_____2706857846	0	137114	167124	2706795658	2706795658_____2706857846	Escherichia
Escherichia_phage_ime	ime	641201008_____641201039	0	137114	165890	641201008	641201008_____641201039	Escherichia
Escherichia_phage_ime	ime	2706795653_____2706857841	0	137114	167298	2706795653	2706795653_____2706857841	Escherichia
Escherichia_phage_ime	ime	2700988948_____2700998658	0	137114	168402	2700988948	2700988948_____2700998658	Escherichia
Escherichia_phage_ime	ime	3300010279_____Ga0129313_1000058	0	137114	116589	3300010279	3300010279_____Ga0129313_1000058	Microbiome
Escherichia_phage_ime	ime	3300010279_____Ga0129313_1000039	90	137114	137418	3300010279	3300010279_____Ga0129313_1000039	Microbiome
Escherichia_phage_inoa	inoa	2595698427_____2595727409	97	138710	136910	2595698427	2595698427_____2595727409	Escherichia
Escherichia_phage_inoa	inoa	642918837_____642918912	96	138710	137947	642918837	642918837_____642918912	Escherichia
Escherichia_phage_inoa	inoa	2706796638_____2706858968	96	138710	139020	2706796638	2706796638_____2706858968	Escherichia
Escherichia_phage_inoa	inoa	2706796267_____2706858521	96	138710	136896	2706796267	2706796267_____2706858521	Escherichia
Escherichia_phage_inoa	inoa	3300010283_____Ga0129312_1000040	95	138710	136303	3300010283	3300010283_____Ga0129312_1000040	Microbiome
Escherichia_phage_inoa	inoa	2595698292_____2595727274	94	138710	136947	2595698292	2595698292_____2595727274	Escherichia
Escherichia_phage_inoa	inoa	2706796571_____2706858884	0	138710	167467	2706796571	2706796571_____2706858884	Escherichia
Escherichia_phage_inoa	inoa	2700988948_____2700998658	0	138710	168402	2700988948	2700988948_____2700998658	Escherichia
Escherichia_phage_inoa	inoa	2700989081_____2700998878	0	138710	168896	2700989081	2700989081_____2700998878	Escherichia
Escherichia_phage_inoa	inoa	2700988996_____2700998729	0	138710	167435	2700988996	2700988996_____2700998729	Escherichia
Escherichia_phage_inoa	inoa	2706796314_____2706858578	0	138710	166634	2706796314	2706796314_____2706858578	Shigella
Escherichia_phage_inoa	inoa	3300010283_____Ga0129312_1000034	0	138710	145394	3300010283	3300010283_____Ga0129312_1000034	Microbiome
Escherichia_phage_inoa	inoa	2700988929_____2700998639	0	138710	168394	2700988929	2700988929_____2700998639	Escherichia
Escherichia_phage_inoa	inoa	2706796317_____2706858581	0	138710	168993	2706796317	2706796317_____2706858581	Shigella
Escherichia_phage_inoa	inoa	2706796173_____2706858420	0	138710	170770	2706796173	2706796173_____2706858420	Escherichia
Escherichia_phage_inoa	inoa	2706795658_____2706857846	0	138710	167124	2706795658	2706795658_____2706857846	Escherichia
Escherichia_phage_inoa	inoa	2588253557_____2588266170	0	138710	148612	2588253557	2588253557_____2588266170	Escherichia
Escherichia_phage_inoa	inoa	2595698838_____2595727820	1	138710	147737	2595698838	2595698838_____2595727820	Escherichia
Escherichia_phage_inoa	inoa	651703089_____651703083	0	138710	165919	651703089	651703089_____651703083	Shigella
Escherichia_phage_inoa	inoa	2700989088_____2700998887	0	138710	168401	2700989088	2700989088_____2700998887	Escherichia
Escherichia_phage_inoa	inoa	2595698701_____2595727683	0	138710	166452	2595698701	2595698701_____2595727683	Escherichia
Escherichia_phage_inoa	inoa	2706795797_____2706858002	0	138710	166783	2706795797	2706795797_____2706858002	Escherichia
Escherichia_phage_inoa	inoa	2588253578_____2588266248	0	138710	167063	2588253578	2588253578_____2588266248	Yersinia
Escherichia_phage_inoa	inoa	2700989069_____2700998852	0	138710	168395	2700989069	2700989069_____2700998852	Escherichia
Escherichia_phage_inoa	inoa	2700988948_____2700998659	0	138710	168402	2700988948	2700988948_____2700998659	Escherichia
Escherichia_phage_inoa	inoa	2700988962_____2700998675	0	138710	166007	2700988962	2700988962_____2700998675	Escherichia
Escherichia_phage_inoa	inoa	641201008_____641201039	0	138710	165890	641201008	641201008_____641201039	Escherichia
Escherichia_phage_inoa	inoa	2700988992_____2700998706	0	138710	168966	2700988992	2700988992_____2700998706	Escherichia
Escherichia_phage_inoa	inoa	643677413_____643677465	0	138710	168394	643677413	643677413_____643677465	Escherichia
Escherichia_phage_inoa	inoa	2700989107_____2700998907	0	138710	168395	2700989107	2700989107_____2700998907	Escherichia
Escherichia_phage_inoa	inoa	3300010279_____Ga0129313_1000058	0	138710	116589	3300010279	3300010279_____Ga0129313_1000058	Microbiome
Escherichia_phage_inoa	inoa	2595698911_____2595727893	0	138710	166499	2595698911	2595698911_____2595727893	Escherichia
Escherichia_phage_inoa	inoa	2700988906_____2700998614	0	138710	168394	2700988906	2700988906_____2700998614	Escherichia
Escherichia_phage_inoa	inoa	2700988935_____2700998645	0	138710	168401	2700988935	2700988935_____2700998645	Escherichia
Escherichia_phage_inoa	inoa	2711768827_____2711875042	0	138710	166977	2711768827	2711768827_____2711875042	Escherichia
Escherichia_phage_inoa	inoa	643677412_____643677468	0	138710	165429	643677412	643677412_____643677468	Escherichia
Escherichia_phage_inoa	inoa	2706796254_____2706858507	0	138710	167785	2706796254	2706796254_____2706858507	Yersinia
Escherichia_phage_inoa	inoa	3300014004_____Ga0122311_100010	1	138710	153095	3300014004	3300014004_____Ga0122311_100010	Escherichia
Escherichia_phage_inoa	inoa	2700989051_____2700998830	0	138710	165179	2700989051	2700989051_____2700998830	Escherichia
Escherichia_phage_inoa	inoa	2706795554_____2706857705	0	138710	164999	2706795554	2706795554_____2706857705	Shigella
Escherichia_phage_inoa	inoa	2700989088_____2700998888	0	138710	168401	2700989088	2700989088_____2700998888	Escherichia
Escherichia_phage_inoa	inoa	2706796454_____2706858736	0	138710	168470	2706796454	2706796454_____2706858736	Escherichia
Escherichia_phage_inoa	inoa	2706796282_____2706858536	0	138710	170650	2706796282	2706796282_____2706858536	Shigella
Escherichia_phage_inoa	inoa	2706796106_____2706858350	0	138710	170788	2706796106	2706796106_____2706858350	Escherichia
Escherichia_phage_inoa	inoa	638276019_____638275423	0	138710	168903	638276019	638276019_____638275423	Escherichia
Escherichia_phage_inoa	inoa	2706795510_____2706857661	0	138710	165772	2706795510	2706795510_____2706857661	Escherichia
Escherichia_phage_inoa	inoa	2595698700_____2595727682	0	138710	167396	2595698700	2595698700_____2595727682	Escherichia
Escherichia_phage_inoa	inoa	2700989051_____2700998829	0	138710	165179	2700989051	2700989051_____2700998829	Escherichia
Escherichia_phage_inoa	inoa	2706795653_____2706857841	0	138710	167298	2706795653	2706795653_____2706857841	Escherichia
Escherichia_phage_inoa	inoa	3300010279_____Ga0129313_1000039	90	138710	137418	3300010279	3300010279_____Ga0129313_1000039	Microbiome
Escherichia_phage_isim	isim	2706796638_____2706858968	97	138289	139020	2706796638	2706796638_____2706858968	Escherichia
Escherichia_phage_isim	isim	2706796267_____2706858521	96	138289	136896	2706796267	2706796267_____2706858521	Escherichia
Escherichia_phage_isim	isim	2595698427_____2595727409	96	138289	136910	2595698427	2595698427_____2595727409	Escherichia
Escherichia_phage_isim	isim	642918837_____642918912	96	138289	137947	642918837	642918837_____642918912	Escherichia
Escherichia_phage_isim	isim	2595698292_____2595727274	96	138289	136947	2595698292	2595698292_____2595727274	Escherichia
Escherichia_phage_isim	isim	3300010283_____Ga0129312_1000040	95	138289	136303	3300010283	3300010283_____Ga0129312_1000040	Microbiome
Escherichia_phage_isim	isim	2706795653_____2706857841	0	138289	167298	2706795653	2706795653_____2706857841	Escherichia
Escherichia_phage_isim	isim	2588253557_____2588266170	0	138289	148612	2588253557	2588253557_____2588266170	Escherichia
Escherichia_phage_isim	isim	2706796314_____2706858578	0	138289	166634	2706796314	2706796314_____2706858578	Shigella
Escherichia_phage_isim	isim	2706796254_____2706858507	0	138289	167785	2706796254	2706796254_____2706858507	Yersinia
Escherichia_phage_isim	isim	2700989069_____2700998852	0	138289	168395	2700989069	2700989069_____2700998852	Escherichia
Escherichia_phage_isim	isim	2706795554_____2706857705	0	138289	164999	2706795554	2706795554_____2706857705	Shigella
Escherichia_phage_isim	isim	2706796317_____2706858581	0	138289	168993	2706796317	2706796317_____2706858581	Shigella
Escherichia_phage_isim	isim	2700988962_____2700998675	0	138289	166007	2700988962	2700988962_____2700998675	Escherichia
Escherichia_phage_isim	isim	2700988948_____2700998659	0	138289	168402	2700988948	2700988948_____2700998659	Escherichia
Escherichia_phage_isim	isim	641201008_____641201039	0	138289	165890	641201008	641201008_____641201039	Escherichia
Escherichia_phage_isim	isim	2706796454_____2706858736	0	138289	168470	2706796454	2706796454_____2706858736	Escherichia
Escherichia_phage_isim	isim	2700988992_____2700998706	0	138289	168966	2700988992	2700988992_____2700998706	Escherichia
Escherichia_phage_isim	isim	3300010283_____Ga0129312_1000034	0	138289	145394	3300010283	3300010283_____Ga0129312_1000034	Microbiome
Escherichia_phage_isim	isim	2706796282_____2706858536	0	138289	170650	2706796282	2706796282_____2706858536	Shigella
Escherichia_phage_isim	isim	2595698911_____2595727893	0	138289	166499	2595698911	2595698911_____2595727893	Escherichia
Escherichia_phage_isim	isim	2700989081_____2700998878	0	138289	168896	2700989081	2700989081_____2700998878	Escherichia
Escherichia_phage_isim	isim	638276019_____638275423	0	138289	168903	638276019	638276019_____638275423	Escherichia
Escherichia_phage_isim	isim	2706795658_____2706857846	0	138289	167124	2706795658	2706795658_____2706857846	Escherichia
Escherichia_phage_isim	isim	2711768827_____2711875042	0	138289	166977	2711768827	2711768827_____2711875042	Escherichia
Escherichia_phage_isim	isim	3300014004_____Ga0122311_100010	1	138289	153095	3300014004	3300014004_____Ga0122311_100010	Escherichia
Escherichia_phage_isim	isim	2700989107_____2700998907	0	138289	168395	2700989107	2700989107_____2700998907	Escherichia
Escherichia_phage_isim	isim	2700988906_____2700998614	0	138289	168394	2700988906	2700988906_____2700998614	Escherichia
Escherichia_phage_isim	isim	2700988948_____2700998658	0	138289	168402	2700988948	2700988948_____2700998658	Escherichia
Escherichia_phage_isim	isim	2706796173_____2706858420	0	138289	170770	2706796173	2706796173_____2706858420	Escherichia
Escherichia_phage_isim	isim	2706795510_____2706857661	0	138289	165772	2706795510	2706795510_____2706857661	Escherichia
Escherichia_phage_isim	isim	2700989088_____2700998888	0	138289	168401	2700989088	2700989088_____2700998888	Escherichia
Escherichia_phage_isim	isim	2595698838_____2595727820	1	138289	147737	2595698838	2595698838_____2595727820	Escherichia
Escherichia_phage_isim	isim	2700989088_____2700998887	0	138289	168401	2700989088	2700989088_____2700998887	Escherichia
Escherichia_phage_isim	isim	643677413_____643677465	0	138289	168394	643677413	643677413_____643677465	Escherichia
Escherichia_phage_isim	isim	2706796571_____2706858884	0	138289	167467	2706796571	2706796571_____2706858884	Escherichia
Escherichia_phage_isim	isim	2595698701_____2595727683	0	138289	166452	2595698701	2595698701_____2595727683	Escherichia
Escherichia_phage_isim	isim	651703089_____651703083	0	138289	165919	651703089	651703089_____651703083	Shigella
Escherichia_phage_isim	isim	2706795797_____2706858002	0	138289	166783	2706795797	2706795797_____2706858002	Escherichia
Escherichia_phage_isim	isim	2700988996_____2700998729	0	138289	167435	2700988996	2700988996_____2700998729	Escherichia
Escherichia_phage_isim	isim	643677412_____643677468	0	138289	165429	643677412	643677412_____643677468	Escherichia
Escherichia_phage_isim	isim	2700989051_____2700998830	0	138289	165179	2700989051	2700989051_____2700998830	Escherichia
Escherichia_phage_isim	isim	2700989051_____2700998829	0	138289	165179	2700989051	2700989051_____2700998829	Escherichia
Escherichia_phage_isim	isim	2700988929_____2700998639	0	138289	168394	2700988929	2700988929_____2700998639	Escherichia
Escherichia_phage_isim	isim	3300010279_____Ga0129313_1000058	0	138289	116589	3300010279	3300010279_____Ga0129313_1000058	Microbiome
Escherichia_phage_isim	isim	2588253578_____2588266248	0	138289	167063	2588253578	2588253578_____2588266248	Yersinia
Escherichia_phage_isim	isim	2706796106_____2706858350	0	138289	170788	2706796106	2706796106_____2706858350	Escherichia
Escherichia_phage_isim	isim	2700988935_____2700998645	0	138289	168401	2700988935	2700988935_____2700998645	Escherichia
Escherichia_phage_isim	isim	2595698700_____2595727682	0	138289	167396	2595698700	2595698700_____2595727682	Escherichia
Escherichia_phage_isim	isim	3300010279_____Ga0129313_1000039	89	138289	137418	3300010279	3300010279_____Ga0129313_1000039	Microbiome
Escherichia_phage_magaca	magaca	2706796267_____2706858521	99	135826	136896	2706796267	2706796267_____2706858521	Escherichia
Escherichia_phage_magaca	magaca	2706796638_____2706858968	98	135826	139020	2706796638	2706796638_____2706858968	Escherichia
Escherichia_phage_magaca	magaca	2595698292_____2595727274	97	135826	136947	2595698292	2595698292_____2595727274	Escherichia
Escherichia_phage_magaca	magaca	642918837_____642918912	97	135826	137947	642918837	642918837_____642918912	Escherichia
Escherichia_phage_magaca	magaca	2595698427_____2595727409	97	135826	136910	2595698427	2595698427_____2595727409	Escherichia
Escherichia_phage_magaca	magaca	3300010283_____Ga0129312_1000040	97	135826	136303	3300010283	3300010283_____Ga0129312_1000040	Microbiome
Escherichia_phage_magaca	magaca	2700988929_____2700998639	0	135826	168394	2700988929	2700988929_____2700998639	Escherichia
Escherichia_phage_magaca	magaca	2706796106_____2706858350	0	135826	170788	2706796106	2706796106_____2706858350	Escherichia
Escherichia_phage_magaca	magaca	2588253578_____2588266248	0	135826	167063	2588253578	2588253578_____2588266248	Yersinia
Escherichia_phage_magaca	magaca	2706796314_____2706858578	0	135826	166634	2706796314	2706796314_____2706858578	Shigella
Escherichia_phage_magaca	magaca	2700988935_____2700998645	0	135826	168401	2700988935	2700988935_____2700998645	Escherichia
Escherichia_phage_magaca	magaca	643677413_____643677465	0	135826	168394	643677413	643677413_____643677465	Escherichia
Escherichia_phage_magaca	magaca	2700988996_____2700998729	0	135826	167435	2700988996	2700988996_____2700998729	Escherichia
Escherichia_phage_magaca	magaca	641201008_____641201039	0	135826	165890	641201008	641201008_____641201039	Escherichia
Escherichia_phage_magaca	magaca	2706796317_____2706858581	0	135826	168993	2706796317	2706796317_____2706858581	Shigella
Escherichia_phage_magaca	magaca	2700989051_____2700998830	0	135826	165179	2700989051	2700989051_____2700998830	Escherichia
Escherichia_phage_magaca	magaca	638276019_____638275423	0	135826	168903	638276019	638276019_____638275423	Escherichia
Escherichia_phage_magaca	magaca	2706795797_____2706858002	0	135826	166783	2706795797	2706795797_____2706858002	Escherichia
Escherichia_phage_magaca	magaca	2706795658_____2706857846	0	135826	167124	2706795658	2706795658_____2706857846	Escherichia
Escherichia_phage_magaca	magaca	2706795554_____2706857705	0	135826	164999	2706795554	2706795554_____2706857705	Shigella
Escherichia_phage_magaca	magaca	2700988962_____2700998675	0	135826	166007	2700988962	2700988962_____2700998675	Escherichia
Escherichia_phage_magaca	magaca	2700988948_____2700998659	0	135826	168402	2700988948	2700988948_____2700998659	Escherichia
Escherichia_phage_magaca	magaca	651703089_____651703083	0	135826	165919	651703089	651703089_____651703083	Shigella
Escherichia_phage_magaca	magaca	2700989081_____2700998878	0	135826	168896	2700989081	2700989081_____2700998878	Escherichia
Escherichia_phage_magaca	magaca	2706796254_____2706858507	0	135826	167785	2706796254	2706796254_____2706858507	Yersinia
Escherichia_phage_magaca	magaca	2700989107_____2700998907	0	135826	168395	2700989107	2700989107_____2700998907	Escherichia
Escherichia_phage_magaca	magaca	643677412_____643677468	0	135826	165429	643677412	643677412_____643677468	Escherichia
Escherichia_phage_magaca	magaca	2706795510_____2706857661	0	135826	165772	2706795510	2706795510_____2706857661	Escherichia
Escherichia_phage_magaca	magaca	2595698700_____2595727682	0	135826	167396	2595698700	2595698700_____2595727682	Escherichia
Escherichia_phage_magaca	magaca	2700988948_____2700998658	0	135826	168402	2700988948	2700988948_____2700998658	Escherichia
Escherichia_phage_magaca	magaca	2706795653_____2706857841	0	135826	167298	2706795653	2706795653_____2706857841	Escherichia
Escherichia_phage_magaca	magaca	3300014004_____Ga0122311_100010	1	135826	153095	3300014004	3300014004_____Ga0122311_100010	Escherichia
Escherichia_phage_magaca	magaca	2700989069_____2700998852	0	135826	168395	2700989069	2700989069_____2700998852	Escherichia
Escherichia_phage_magaca	magaca	2700988992_____2700998706	0	135826	168966	2700988992	2700988992_____2700998706	Escherichia
Escherichia_phage_magaca	magaca	2700988906_____2700998614	0	135826	168394	2700988906	2700988906_____2700998614	Escherichia
Escherichia_phage_magaca	magaca	2706796173_____2706858420	0	135826	170770	2706796173	2706796173_____2706858420	Escherichia
Escherichia_phage_magaca	magaca	2706796282_____2706858536	0	135826	170650	2706796282	2706796282_____2706858536	Shigella
Escherichia_phage_magaca	magaca	2700989051_____2700998829	0	135826	165179	2700989051	2700989051_____2700998829	Escherichia
Escherichia_phage_magaca	magaca	2700989088_____2700998887	0	135826	168401	2700989088	2700989088_____2700998887	Escherichia
Escherichia_phage_magaca	magaca	3300010283_____Ga0129312_1000034	0	135826	145394	3300010283	3300010283_____Ga0129312_1000034	Microbiome
Escherichia_phage_magaca	magaca	2711768827_____2711875042	0	135826	166977	2711768827	2711768827_____2711875042	Escherichia
Escherichia_phage_magaca	magaca	2700989088_____2700998888	0	135826	168401	2700989088	2700989088_____2700998888	Escherichia
Escherichia_phage_magaca	magaca	2706796454_____2706858736	0	135826	168470	2706796454	2706796454_____2706858736	Escherichia
Escherichia_phage_magaca	magaca	2588253557_____2588266170	0	135826	148612	2588253557	2588253557_____2588266170	Escherichia
Escherichia_phage_magaca	magaca	2595698911_____2595727893	0	135826	166499	2595698911	2595698911_____2595727893	Escherichia
Escherichia_phage_magaca	magaca	2595698701_____2595727683	0	135826	166452	2595698701	2595698701_____2595727683	Escherichia
Escherichia_phage_magaca	magaca	2706796571_____2706858884	0	135826	167467	2706796571	2706796571_____2706858884	Escherichia
Escherichia_phage_magaca	magaca	2595698838_____2595727820	1	135826	147737	2595698838	2595698838_____2595727820	Escherichia
Escherichia_phage_magaca	magaca	3300010279_____Ga0129313_1000058	0	135826	116589	3300010279	3300010279_____Ga0129313_1000058	Microbiome
Escherichia_phage_magaca	magaca	3300010279_____Ga0129313_1000039	92	135826	137418	3300010279	3300010279_____Ga0129313_1000039	Microbiome
Escherichia_phage_naam	naam	642918837_____642918912	98	137129	137947	642918837	642918837_____642918912	Escherichia
Escherichia_phage_naam	naam	2706796267_____2706858521	97	137129	136896	2706796267	2706796267_____2706858521	Escherichia
Escherichia_phage_naam	naam	2595698427_____2595727409	97	137129	136910	2595698427	2595698427_____2595727409	Escherichia
Escherichia_phage_naam	naam	3300010283_____Ga0129312_1000040	96	137129	136303	3300010283	3300010283_____Ga0129312_1000040	Microbiome
Escherichia_phage_naam	naam	2706796638_____2706858968	96	137129	139020	2706796638	2706796638_____2706858968	Escherichia
Escherichia_phage_naam	naam	2595698292_____2595727274	96	137129	136947	2595698292	2595698292_____2595727274	Escherichia
Escherichia_phage_naam	naam	2706795554_____2706857705	0	137129	164999	2706795554	2706795554_____2706857705	Shigella
Escherichia_phage_naam	naam	643677413_____643677465	0	137129	168394	643677413	643677413_____643677465	Escherichia
Escherichia_phage_naam	naam	2706795797_____2706858002	0	137129	166783	2706795797	2706795797_____2706858002	Escherichia
Escherichia_phage_naam	naam	638276019_____638275423	0	137129	168903	638276019	638276019_____638275423	Escherichia
Escherichia_phage_naam	naam	2706796254_____2706858507	0	137129	167785	2706796254	2706796254_____2706858507	Yersinia
Escherichia_phage_naam	naam	2706795653_____2706857841	0	137129	167298	2706795653	2706795653_____2706857841	Escherichia
Escherichia_phage_naam	naam	2706796571_____2706858884	0	137129	167467	2706796571	2706796571_____2706858884	Escherichia
Escherichia_phage_naam	naam	2706795510_____2706857661	0	137129	165772	2706795510	2706795510_____2706857661	Escherichia
Escherichia_phage_naam	naam	2706796282_____2706858536	0	137129	170650	2706796282	2706796282_____2706858536	Shigella
Escherichia_phage_naam	naam	641201008_____641201039	0	137129	165890	641201008	641201008_____641201039	Escherichia
Escherichia_phage_naam	naam	2700989051_____2700998830	0	137129	165179	2700989051	2700989051_____2700998830	Escherichia
Escherichia_phage_naam	naam	2706796314_____2706858578	0	137129	166634	2706796314	2706796314_____2706858578	Shigella
Escherichia_phage_naam	naam	2711768827_____2711875042	0	137129	166977	2711768827	2711768827_____2711875042	Escherichia
Escherichia_phage_naam	naam	2700989069_____2700998852	0	137129	168395	2700989069	2700989069_____2700998852	Escherichia
Escherichia_phage_naam	naam	2588253578_____2588266248	0	137129	167063	2588253578	2588253578_____2588266248	Yersinia
Escherichia_phage_naam	naam	2700989081_____2700998878	0	137129	168896	2700989081	2700989081_____2700998878	Escherichia
Escherichia_phage_naam	naam	643677412_____643677468	0	137129	165429	643677412	643677412_____643677468	Escherichia
Escherichia_phage_naam	naam	2706796106_____2706858350	0	137129	170788	2706796106	2706796106_____2706858350	Escherichia
Escherichia_phage_naam	naam	3300010283_____Ga0129312_1000034	0	137129	145394	3300010283	3300010283_____Ga0129312_1000034	Microbiome
Escherichia_phage_naam	naam	2706796317_____2706858581	0	137129	168993	2706796317	2706796317_____2706858581	Shigella
Escherichia_phage_naam	naam	2700989051_____2700998829	0	137129	165179	2700989051	2700989051_____2700998829	Escherichia
Escherichia_phage_naam	naam	2588253557_____2588266170	0	137129	148612	2588253557	2588253557_____2588266170	Escherichia
Escherichia_phage_naam	naam	2700989107_____2700998907	0	137129	168395	2700989107	2700989107_____2700998907	Escherichia
Escherichia_phage_naam	naam	2700989088_____2700998887	0	137129	168401	2700989088	2700989088_____2700998887	Escherichia
Escherichia_phage_naam	naam	2700988929_____2700998639	0	137129	168394	2700988929	2700988929_____2700998639	Escherichia
Escherichia_phage_naam	naam	2700989088_____2700998888	0	137129	168401	2700989088	2700989088_____2700998888	Escherichia
Escherichia_phage_naam	naam	2595698911_____2595727893	0	137129	166499	2595698911	2595698911_____2595727893	Escherichia
Escherichia_phage_naam	naam	3300014004_____Ga0122311_100010	1	137129	153095	3300014004	3300014004_____Ga0122311_100010	Escherichia
Escherichia_phage_naam	naam	2706795658_____2706857846	0	137129	167124	2706795658	2706795658_____2706857846	Escherichia
Escherichia_phage_naam	naam	2706796173_____2706858420	0	137129	170770	2706796173	2706796173_____2706858420	Escherichia
Escherichia_phage_naam	naam	3300010279_____Ga0129313_1000058	0	137129	116589	3300010279	3300010279_____Ga0129313_1000058	Microbiome
Escherichia_phage_naam	naam	2706796454_____2706858736	0	137129	168470	2706796454	2706796454_____2706858736	Escherichia
Escherichia_phage_naam	naam	651703089_____651703083	0	137129	165919	651703089	651703089_____651703083	Shigella
Escherichia_phage_naam	naam	2595698700_____2595727682	0	137129	167396	2595698700	2595698700_____2595727682	Escherichia
Escherichia_phage_naam	naam	2700988962_____2700998675	0	137129	166007	2700988962	2700988962_____2700998675	Escherichia
Escherichia_phage_naam	naam	2700988992_____2700998706	0	137129	168966	2700988992	2700988992_____2700998706	Escherichia
Escherichia_phage_naam	naam	2595698838_____2595727820	1	137129	147737	2595698838	2595698838_____2595727820	Escherichia
Escherichia_phage_naam	naam	2700988996_____2700998729	0	137129	167435	2700988996	2700988996_____2700998729	Escherichia
Escherichia_phage_naam	naam	2700988906_____2700998614	0	137129	168394	2700988906	2700988906_____2700998614	Escherichia
Escherichia_phage_naam	naam	2700988948_____2700998658	0	137129	168402	2700988948	2700988948_____2700998658	Escherichia
Escherichia_phage_naam	naam	2595698701_____2595727683	0	137129	166452	2595698701	2595698701_____2595727683	Escherichia
Escherichia_phage_naam	naam	2700988935_____2700998645	0	137129	168401	2700988935	2700988935_____2700998645	Escherichia
Escherichia_phage_naam	naam	2700988948_____2700998659	0	137129	168402	2700988948	2700988948_____2700998659	Escherichia
Escherichia_phage_naam	naam	3300010279_____Ga0129313_1000039	90	137129	137418	3300010279	3300010279_____Ga0129313_1000039	Microbiome
Escherichia_phage_naswa	naswa	2706796638_____2706858968	97	138583	139020	2706796638	2706796638_____2706858968	Escherichia
Escherichia_phage_naswa	naswa	2706796267_____2706858521	96	138583	136896	2706796267	2706796267_____2706858521	Escherichia
Escherichia_phage_naswa	naswa	3300010283_____Ga0129312_1000040	96	138583	136303	3300010283	3300010283_____Ga0129312_1000040	Microbiome
Escherichia_phage_naswa	naswa	2595698427_____2595727409	95	138583	136910	2595698427	2595698427_____2595727409	Escherichia
Escherichia_phage_naswa	naswa	642918837_____642918912	95	138583	137947	642918837	642918837_____642918912	Escherichia
Escherichia_phage_naswa	naswa	2595698292_____2595727274	94	138583	136947	2595698292	2595698292_____2595727274	Escherichia
Escherichia_phage_naswa	naswa	2700988948_____2700998659	0	138583	168402	2700988948	2700988948_____2700998659	Escherichia
Escherichia_phage_naswa	naswa	3300010279_____Ga0129313_1000058	0	138583	116589	3300010279	3300010279_____Ga0129313_1000058	Microbiome
Escherichia_phage_naswa	naswa	2700989088_____2700998888	0	138583	168401	2700989088	2700989088_____2700998888	Escherichia
Escherichia_phage_naswa	naswa	2706795554_____2706857705	0	138583	164999	2706795554	2706795554_____2706857705	Shigella
Escherichia_phage_naswa	naswa	2700989051_____2700998830	0	138583	165179	2700989051	2700989051_____2700998830	Escherichia
Escherichia_phage_naswa	naswa	2595698838_____2595727820	1	138583	147737	2595698838	2595698838_____2595727820	Escherichia
Escherichia_phage_naswa	naswa	2706796317_____2706858581	0	138583	168993	2706796317	2706796317_____2706858581	Shigella
Escherichia_phage_naswa	naswa	2706796173_____2706858420	0	138583	170770	2706796173	2706796173_____2706858420	Escherichia
Escherichia_phage_naswa	naswa	2706796454_____2706858736	0	138583	168470	2706796454	2706796454_____2706858736	Escherichia
Escherichia_phage_naswa	naswa	2700988906_____2700998614	0	138583	168394	2700988906	2700988906_____2700998614	Escherichia
Escherichia_phage_naswa	naswa	2700988996_____2700998729	0	138583	167435	2700988996	2700988996_____2700998729	Escherichia
Escherichia_phage_naswa	naswa	2588253557_____2588266170	0	138583	148612	2588253557	2588253557_____2588266170	Escherichia
Escherichia_phage_naswa	naswa	2706796571_____2706858884	0	138583	167467	2706796571	2706796571_____2706858884	Escherichia
Escherichia_phage_naswa	naswa	643677412_____643677468	0	138583	165429	643677412	643677412_____643677468	Escherichia
Escherichia_phage_naswa	naswa	2700988948_____2700998658	0	138583	168402	2700988948	2700988948_____2700998658	Escherichia
Escherichia_phage_naswa	naswa	2706795658_____2706857846	0	138583	167124	2706795658	2706795658_____2706857846	Escherichia
Escherichia_phage_naswa	naswa	2706796254_____2706858507	0	138583	167785	2706796254	2706796254_____2706858507	Yersinia
Escherichia_phage_naswa	naswa	2711768827_____2711875042	0	138583	166977	2711768827	2711768827_____2711875042	Escherichia
Escherichia_phage_naswa	naswa	3300010283_____Ga0129312_1000034	1	138583	145394	3300010283	3300010283_____Ga0129312_1000034	Microbiome
Escherichia_phage_naswa	naswa	2706796314_____2706858578	0	138583	166634	2706796314	2706796314_____2706858578	Shigella
Escherichia_phage_naswa	naswa	2700988935_____2700998645	0	138583	168401	2700988935	2700988935_____2700998645	Escherichia
Escherichia_phage_naswa	naswa	2706796106_____2706858350	0	138583	170788	2706796106	2706796106_____2706858350	Escherichia
Escherichia_phage_naswa	naswa	2595698700_____2595727682	0	138583	167396	2595698700	2595698700_____2595727682	Escherichia
Escherichia_phage_naswa	naswa	2700989088_____2700998887	0	138583	168401	2700989088	2700989088_____2700998887	Escherichia
Escherichia_phage_naswa	naswa	2595698911_____2595727893	0	138583	166499	2595698911	2595698911_____2595727893	Escherichia
Escherichia_phage_naswa	naswa	2706795653_____2706857841	0	138583	167298	2706795653	2706795653_____2706857841	Escherichia
Escherichia_phage_naswa	naswa	2588253578_____2588266248	0	138583	167063	2588253578	2588253578_____2588266248	Yersinia
Escherichia_phage_naswa	naswa	651703089_____651703083	0	138583	165919	651703089	651703089_____651703083	Shigella
Escherichia_phage_naswa	naswa	638276019_____638275423	0	138583	168903	638276019	638276019_____638275423	Escherichia
Escherichia_phage_naswa	naswa	2700988929_____2700998639	0	138583	168394	2700988929	2700988929_____2700998639	Escherichia
Escherichia_phage_naswa	naswa	2700989107_____2700998907	0	138583	168395	2700989107	2700989107_____2700998907	Escherichia
Escherichia_phage_naswa	naswa	2706795797_____2706858002	0	138583	166783	2706795797	2706795797_____2706858002	Escherichia
Escherichia_phage_naswa	naswa	2700989081_____2700998878	0	138583	168896	2700989081	2700989081_____2700998878	Escherichia
Escherichia_phage_naswa	naswa	3300014004_____Ga0122311_100010	1	138583	153095	3300014004	3300014004_____Ga0122311_100010	Escherichia
Escherichia_phage_naswa	naswa	2595698701_____2595727683	0	138583	166452	2595698701	2595698701_____2595727683	Escherichia
Escherichia_phage_naswa	naswa	641201008_____641201039	0	138583	165890	641201008	641201008_____641201039	Escherichia
Escherichia_phage_naswa	naswa	2700988962_____2700998675	0	138583	166007	2700988962	2700988962_____2700998675	Escherichia
Escherichia_phage_naswa	naswa	2706795510_____2706857661	0	138583	165772	2706795510	2706795510_____2706857661	Escherichia
Escherichia_phage_naswa	naswa	2700989069_____2700998852	0	138583	168395	2700989069	2700989069_____2700998852	Escherichia
Escherichia_phage_naswa	naswa	2700988992_____2700998706	0	138583	168966	2700988992	2700988992_____2700998706	Escherichia
Escherichia_phage_naswa	naswa	2700989051_____2700998829	0	138583	165179	2700989051	2700989051_____2700998829	Escherichia
Escherichia_phage_naswa	naswa	643677413_____643677465	0	138583	168394	643677413	643677413_____643677465	Escherichia
Escherichia_phage_naswa	naswa	2706796282_____2706858536	0	138583	170650	2706796282	2706796282_____2706858536	Shigella
Escherichia_phage_naswa	naswa	3300010279_____Ga0129313_1000039	91	138583	137418	3300010279	3300010279_____Ga0129313_1000039	Microbiome
Escherichia_phage_navn	navn	3300010283_____Ga0129312_1000040	95	139427	136303	3300010283	3300010283_____Ga0129312_1000040	Microbiome
Escherichia_phage_navn	navn	2595698427_____2595727409	95	139427	136910	2595698427	2595698427_____2595727409	Escherichia
Escherichia_phage_navn	navn	2706796267_____2706858521	95	139427	136896	2706796267	2706796267_____2706858521	Escherichia
Escherichia_phage_navn	navn	642918837_____642918912	94	139427	137947	642918837	642918837_____642918912	Escherichia
Escherichia_phage_navn	navn	2706796638_____2706858968	94	139427	139020	2706796638	2706796638_____2706858968	Escherichia
Escherichia_phage_navn	navn	2700989107_____2700998907	0	139427	168395	2700989107	2700989107_____2700998907	Escherichia
Escherichia_phage_navn	navn	2706795136_____2706857241	0	139427	87712	2706795136	2706795136_____2706857241	Escherichia
Escherichia_phage_navn	navn	2706796370_____2706858641	0	139427	169621	2706796370	2706796370_____2706858641	Shigella
Escherichia_phage_navn	navn	2706795797_____2706858002	0	139427	166783	2706795797	2706795797_____2706858002	Escherichia
Escherichia_phage_navn	navn	3300010279_____Ga0129313_1000058	0	139427	116589	3300010279	3300010279_____Ga0129313_1000058	Microbiome
Escherichia_phage_navn	navn	2700988935_____2700998645	0	139427	168401	2700988935	2700988935_____2700998645	Escherichia
Escherichia_phage_navn	navn	2588253557_____2588266170	0	139427	148612	2588253557	2588253557_____2588266170	Escherichia
Escherichia_phage_navn	navn	2706796571_____2706858884	0	139427	167467	2706796571	2706796571_____2706858884	Escherichia
Escherichia_phage_navn	navn	2706796742_____2706859101	0	139427	87510	2706796742	2706796742_____2706859101	Salmonella
Escherichia_phage_navn	navn	2706795510_____2706857661	0	139427	165772	2706795510	2706795510_____2706857661	Escherichia
Escherichia_phage_navn	navn	2700989088_____2700998887	0	139427	168401	2700989088	2700989088_____2700998887	Escherichia
Escherichia_phage_navn	navn	2706796256_____2706858509	0	139427	86231	2706796256	2706796256_____2706858509	Escherichia
Escherichia_phage_navn	navn	3300014004_____Ga0122311_100010	1	139427	153095	3300014004	3300014004_____Ga0122311_100010	Escherichia
Escherichia_phage_navn	navn	2706796204_____2706858457	0	139427	87662	2706796204	2706796204_____2706858457	Escherichia
Escherichia_phage_navn	navn	651703089_____651703083	0	139427	165919	651703089	651703089_____651703083	Shigella
Escherichia_phage_navn	navn	2700989088_____2700998888	0	139427	168401	2700989088	2700989088_____2700998888	Escherichia
Escherichia_phage_navn	navn	2706795658_____2706857846	0	139427	167124	2706795658	2706795658_____2706857846	Escherichia
Escherichia_phage_navn	navn	2595698701_____2595727683	0	139427	166452	2595698701	2595698701_____2595727683	Escherichia
Escherichia_phage_navn	navn	2706795554_____2706857705	0	139427	164999	2706795554	2706795554_____2706857705	Shigella
Escherichia_phage_navn	navn	643677413_____643677465	0	139427	168394	643677413	643677413_____643677465	Escherichia
Escherichia_phage_navn	navn	2706796173_____2706858420	0	139427	170770	2706796173	2706796173_____2706858420	Escherichia
Escherichia_phage_navn	navn	2588253578_____2588266248	0	139427	167063	2588253578	2588253578_____2588266248	Yersinia
Escherichia_phage_navn	navn	643677412_____643677468	0	139427	165429	643677412	643677412_____643677468	Escherichia
Escherichia_phage_navn	navn	2706796270_____2706858524	0	139427	87603	2706796270	2706796270_____2706858524	Salmonella
Escherichia_phage_navn	navn	2706796317_____2706858581	0	139427	168993	2706796317	2706796317_____2706858581	Shigella
Escherichia_phage_navn	navn	2706796106_____2706858350	0	139427	170788	2706796106	2706796106_____2706858350	Escherichia
Escherichia_phage_navn	navn	2700989051_____2700998829	0	139427	165179	2700989051	2700989051_____2700998829	Escherichia
Escherichia_phage_navn	navn	2706796454_____2706858736	0	139427	168470	2706796454	2706796454_____2706858736	Escherichia
Escherichia_phage_navn	navn	2595698700_____2595727682	0	139427	167396	2595698700	2595698700_____2595727682	Escherichia
Escherichia_phage_navn	navn	2706796254_____2706858507	0	139427	167785	2706796254	2706796254_____2706858507	Yersinia
Escherichia_phage_navn	navn	2595698838_____2595727820	1	139427	147737	2595698838	2595698838_____2595727820	Escherichia
Escherichia_phage_navn	navn	2700989069_____2700998852	0	139427	168395	2700989069	2700989069_____2700998852	Escherichia
Escherichia_phage_navn	navn	2706796282_____2706858536	0	139427	170650	2706796282	2706796282_____2706858536	Shigella
Escherichia_phage_navn	navn	2711768827_____2711875042	0	139427	166977	2711768827	2711768827_____2711875042	Escherichia
Escherichia_phage_navn	navn	2706795653_____2706857841	0	139427	167298	2706795653	2706795653_____2706857841	Escherichia
Escherichia_phage_navn	navn	2595698911_____2595727893	0	139427	166499	2595698911	2595698911_____2595727893	Escherichia
Escherichia_phage_navn	navn	2700988948_____2700998658	0	139427	168402	2700988948	2700988948_____2700998658	Escherichia
Escherichia_phage_navn	navn	2706796314_____2706858578	0	139427	166634	2706796314	2706796314_____2706858578	Shigella
Escherichia_phage_navn	navn	2700988929_____2700998639	0	139427	168394	2700988929	2700988929_____2700998639	Escherichia
Escherichia_phage_navn	navn	2700988996_____2700998729	0	139427	167435	2700988996	2700988996_____2700998729	Escherichia
Escherichia_phage_navn	navn	2700989051_____2700998830	0	139427	165179	2700989051	2700989051_____2700998830	Escherichia
Escherichia_phage_navn	navn	2700988948_____2700998659	0	139427	168402	2700988948	2700988948_____2700998659	Escherichia
Escherichia_phage_navn	navn	2700988962_____2700998675	0	139427	166007	2700988962	2700988962_____2700998675	Escherichia
Escherichia_phage_navn	navn	3300010283_____Ga0129312_1000034	0	139427	145394	3300010283	3300010283_____Ga0129312_1000034	Microbiome
Escherichia_phage_navn	navn	641201008_____641201039	0	139427	165890	641201008	641201008_____641201039	Escherichia
Escherichia_phage_navn	navn	2700988906_____2700998614	0	139427	168394	2700988906	2700988906_____2700998614	Escherichia
Escherichia_phage_navn	navn	2595698292_____2595727274	93	139427	136947	2595698292	2595698292_____2595727274	Escherichia
Escherichia_phage_navn	navn	3300010279_____Ga0129313_1000039	90	139427	137418	3300010279	3300010279_____Ga0129313_1000039	Microbiome
Escherichia_phage_nimi	nimi	2706796638_____2706858968	98	137039	139020	2706796638	2706796638_____2706858968	Escherichia
Escherichia_phage_nimi	nimi	3300010283_____Ga0129312_1000040	97	137039	136303	3300010283	3300010283_____Ga0129312_1000040	Microbiome
Escherichia_phage_nimi	nimi	2595698292_____2595727274	96	137039	136947	2595698292	2595698292_____2595727274	Escherichia
Escherichia_phage_nimi	nimi	2706796267_____2706858521	96	137039	136896	2706796267	2706796267_____2706858521	Escherichia
Escherichia_phage_nimi	nimi	642918837_____642918912	95	137039	137947	642918837	642918837_____642918912	Escherichia
Escherichia_phage_nimi	nimi	2595698427_____2595727409	95	137039	136910	2595698427	2595698427_____2595727409	Escherichia
Escherichia_phage_nimi	nimi	2700988929_____2700998639	0	137039	168394	2700988929	2700988929_____2700998639	Escherichia
Escherichia_phage_nimi	nimi	2700989107_____2700998907	0	137039	168395	2700989107	2700989107_____2700998907	Escherichia
Escherichia_phage_nimi	nimi	643677412_____643677468	0	137039	165429	643677412	643677412_____643677468	Escherichia
Escherichia_phage_nimi	nimi	2700989088_____2700998887	0	137039	168401	2700989088	2700989088_____2700998887	Escherichia
Escherichia_phage_nimi	nimi	2588253578_____2588266248	0	137039	167063	2588253578	2588253578_____2588266248	Yersinia
Escherichia_phage_nimi	nimi	2706796314_____2706858578	0	137039	166634	2706796314	2706796314_____2706858578	Shigella
Escherichia_phage_nimi	nimi	2595698701_____2595727683	0	137039	166452	2595698701	2595698701_____2595727683	Escherichia
Escherichia_phage_nimi	nimi	2706795797_____2706858002	0	137039	166783	2706795797	2706795797_____2706858002	Escherichia
Escherichia_phage_nimi	nimi	2706796106_____2706858350	0	137039	170788	2706796106	2706796106_____2706858350	Escherichia
Escherichia_phage_nimi	nimi	2595698838_____2595727820	1	137039	147737	2595698838	2595698838_____2595727820	Escherichia
Escherichia_phage_nimi	nimi	2706796571_____2706858884	0	137039	167467	2706796571	2706796571_____2706858884	Escherichia
Escherichia_phage_nimi	nimi	2706795554_____2706857705	0	137039	164999	2706795554	2706795554_____2706857705	Shigella
Escherichia_phage_nimi	nimi	3300014004_____Ga0122311_100010	1	137039	153095	3300014004	3300014004_____Ga0122311_100010	Escherichia
Escherichia_phage_nimi	nimi	2700989088_____2700998888	0	137039	168401	2700989088	2700989088_____2700998888	Escherichia
Escherichia_phage_nimi	nimi	2700989051_____2700998830	0	137039	165179	2700989051	2700989051_____2700998830	Escherichia
Escherichia_phage_nimi	nimi	641201008_____641201039	0	137039	165890	641201008	641201008_____641201039	Escherichia
Escherichia_phage_nimi	nimi	2706795658_____2706857846	0	137039	167124	2706795658	2706795658_____2706857846	Escherichia
Escherichia_phage_nimi	nimi	3300010279_____Ga0129313_1000058	0	137039	116589	3300010279	3300010279_____Ga0129313_1000058	Microbiome
Escherichia_phage_nimi	nimi	2706796173_____2706858420	0	137039	170770	2706796173	2706796173_____2706858420	Escherichia
Escherichia_phage_nimi	nimi	2700988935_____2700998645	0	137039	168401	2700988935	2700988935_____2700998645	Escherichia
Escherichia_phage_nimi	nimi	2700989051_____2700998829	0	137039	165179	2700989051	2700989051_____2700998829	Escherichia
Escherichia_phage_nimi	nimi	2700988992_____2700998706	0	137039	168966	2700988992	2700988992_____2700998706	Escherichia
Escherichia_phage_nimi	nimi	2706795653_____2706857841	0	137039	167298	2706795653	2706795653_____2706857841	Escherichia
Escherichia_phage_nimi	nimi	2706796254_____2706858507	0	137039	167785	2706796254	2706796254_____2706858507	Yersinia
Escherichia_phage_nimi	nimi	2700988948_____2700998658	0	137039	168402	2700988948	2700988948_____2700998658	Escherichia
Escherichia_phage_nimi	nimi	2700989081_____2700998878	0	137039	168896	2700989081	2700989081_____2700998878	Escherichia
Escherichia_phage_nimi	nimi	3300010283_____Ga0129312_1000034	1	137039	145394	3300010283	3300010283_____Ga0129312_1000034	Microbiome
Escherichia_phage_nimi	nimi	2711768827_____2711875042	0	137039	166977	2711768827	2711768827_____2711875042	Escherichia
Escherichia_phage_nimi	nimi	651703089_____651703083	0	137039	165919	651703089	651703089_____651703083	Shigella
Escherichia_phage_nimi	nimi	2700988948_____2700998659	0	137039	168402	2700988948	2700988948_____2700998659	Escherichia
Escherichia_phage_nimi	nimi	2700988962_____2700998675	0	137039	166007	2700988962	2700988962_____2700998675	Escherichia
Escherichia_phage_nimi	nimi	638276019_____638275423	0	137039	168903	638276019	638276019_____638275423	Escherichia
Escherichia_phage_nimi	nimi	2706795510_____2706857661	0	137039	165772	2706795510	2706795510_____2706857661	Escherichia
Escherichia_phage_nimi	nimi	643677413_____643677465	0	137039	168394	643677413	643677413_____643677465	Escherichia
Escherichia_phage_nimi	nimi	2595698700_____2595727682	0	137039	167396	2595698700	2595698700_____2595727682	Escherichia
Escherichia_phage_nimi	nimi	2700988906_____2700998614	0	137039	168394	2700988906	2700988906_____2700998614	Escherichia
Escherichia_phage_nimi	nimi	2706796317_____2706858581	0	137039	168993	2706796317	2706796317_____2706858581	Shigella
Escherichia_phage_nimi	nimi	2700988996_____2700998729	0	137039	167435	2700988996	2700988996_____2700998729	Escherichia
Escherichia_phage_nimi	nimi	2706796454_____2706858736	0	137039	168470	2706796454	2706796454_____2706858736	Escherichia
Escherichia_phage_nimi	nimi	2588253557_____2588266170	0	137039	148612	2588253557	2588253557_____2588266170	Escherichia
Escherichia_phage_nimi	nimi	2595698911_____2595727893	0	137039	166499	2595698911	2595698911_____2595727893	Escherichia
Escherichia_phage_nimi	nimi	2706796282_____2706858536	0	137039	170650	2706796282	2706796282_____2706858536	Shigella
Escherichia_phage_nimi	nimi	2700989069_____2700998852	0	137039	168395	2700989069	2700989069_____2700998852	Escherichia
Escherichia_phage_nimi	nimi	3300010279_____Ga0129313_1000039	91	137039	137418	3300010279	3300010279_____Ga0129313_1000039	Microbiome
Escherichia_phage_nom	nom	2706796638_____2706858968	97	136114	139020	2706796638	2706796638_____2706858968	Escherichia
Escherichia_phage_nom	nom	2595698427_____2595727409	96	136114	136910	2595698427	2595698427_____2595727409	Escherichia
Escherichia_phage_nom	nom	2706796267_____2706858521	96	136114	136896	2706796267	2706796267_____2706858521	Escherichia
Escherichia_phage_nom	nom	642918837_____642918912	96	136114	137947	642918837	642918837_____642918912	Escherichia
Escherichia_phage_nom	nom	2595698292_____2595727274	96	136114	136947	2595698292	2595698292_____2595727274	Escherichia
Escherichia_phage_nom	nom	3300010283_____Ga0129312_1000040	95	136114	136303	3300010283	3300010283_____Ga0129312_1000040	Microbiome
Escherichia_phage_nom	nom	651703089_____651703083	0	136114	165919	651703089	651703089_____651703083	Shigella
Escherichia_phage_nom	nom	2706795554_____2706857705	0	136114	164999	2706795554	2706795554_____2706857705	Shigella
Escherichia_phage_nom	nom	2706796106_____2706858350	0	136114	170788	2706796106	2706796106_____2706858350	Escherichia
Escherichia_phage_nom	nom	2700989107_____2700998907	0	136114	168395	2700989107	2700989107_____2700998907	Escherichia
Escherichia_phage_nom	nom	2706795658_____2706857846	0	136114	167124	2706795658	2706795658_____2706857846	Escherichia
Escherichia_phage_nom	nom	2700989069_____2700998852	0	136114	168395	2700989069	2700989069_____2700998852	Escherichia
Escherichia_phage_nom	nom	2588253578_____2588266248	0	136114	167063	2588253578	2588253578_____2588266248	Yersinia
Escherichia_phage_nom	nom	2700988992_____2700998706	0	136114	168966	2700988992	2700988992_____2700998706	Escherichia
Escherichia_phage_nom	nom	2706796254_____2706858507	0	136114	167785	2706796254	2706796254_____2706858507	Yersinia
Escherichia_phage_nom	nom	2706795510_____2706857661	0	136114	165772	2706795510	2706795510_____2706857661	Escherichia
Escherichia_phage_nom	nom	2700988935_____2700998645	0	136114	168401	2700988935	2700988935_____2700998645	Escherichia
Escherichia_phage_nom	nom	2706796314_____2706858578	0	136114	166634	2706796314	2706796314_____2706858578	Shigella
Escherichia_phage_nom	nom	2700989081_____2700998878	0	136114	168896	2700989081	2700989081_____2700998878	Escherichia
Escherichia_phage_nom	nom	2700989088_____2700998887	0	136114	168401	2700989088	2700989088_____2700998887	Escherichia
Escherichia_phage_nom	nom	2588253557_____2588266170	0	136114	148612	2588253557	2588253557_____2588266170	Escherichia
Escherichia_phage_nom	nom	2706796282_____2706858536	0	136114	170650	2706796282	2706796282_____2706858536	Shigella
Escherichia_phage_nom	nom	2700989088_____2700998888	0	136114	168401	2700989088	2700989088_____2700998888	Escherichia
Escherichia_phage_nom	nom	2700988929_____2700998639	0	136114	168394	2700988929	2700988929_____2700998639	Escherichia
Escherichia_phage_nom	nom	2700988906_____2700998614	0	136114	168394	2700988906	2700988906_____2700998614	Escherichia
Escherichia_phage_nom	nom	2700988996_____2700998729	0	136114	167435	2700988996	2700988996_____2700998729	Escherichia
Escherichia_phage_nom	nom	2706795797_____2706858002	0	136114	166783	2706795797	2706795797_____2706858002	Escherichia
Escherichia_phage_nom	nom	2700988948_____2700998659	0	136114	168402	2700988948	2700988948_____2700998659	Escherichia
Escherichia_phage_nom	nom	2595698701_____2595727683	0	136114	166452	2595698701	2595698701_____2595727683	Escherichia
Escherichia_phage_nom	nom	2706796173_____2706858420	0	136114	170770	2706796173	2706796173_____2706858420	Escherichia
Escherichia_phage_nom	nom	2706795653_____2706857841	0	136114	167298	2706795653	2706795653_____2706857841	Escherichia
Escherichia_phage_nom	nom	3300010283_____Ga0129312_1000034	0	136114	145394	3300010283	3300010283_____Ga0129312_1000034	Microbiome
Escherichia_phage_nom	nom	2706796317_____2706858581	0	136114	168993	2706796317	2706796317_____2706858581	Shigella
Escherichia_phage_nom	nom	643677413_____643677465	0	136114	168394	643677413	643677413_____643677465	Escherichia
Escherichia_phage_nom	nom	2700989051_____2700998829	0	136114	165179	2700989051	2700989051_____2700998829	Escherichia
Escherichia_phage_nom	nom	2700988948_____2700998658	0	136114	168402	2700988948	2700988948_____2700998658	Escherichia
Escherichia_phage_nom	nom	2595698700_____2595727682	0	136114	167396	2595698700	2595698700_____2595727682	Escherichia
Escherichia_phage_nom	nom	2700989051_____2700998830	0	136114	165179	2700989051	2700989051_____2700998830	Escherichia
Escherichia_phage_nom	nom	2595698838_____2595727820	1	136114	147737	2595698838	2595698838_____2595727820	Escherichia
Escherichia_phage_nom	nom	2706796571_____2706858884	0	136114	167467	2706796571	2706796571_____2706858884	Escherichia
Escherichia_phage_nom	nom	2595698911_____2595727893	0	136114	166499	2595698911	2595698911_____2595727893	Escherichia
Escherichia_phage_nom	nom	3300014004_____Ga0122311_100010	1	136114	153095	3300014004	3300014004_____Ga0122311_100010	Escherichia
Escherichia_phage_nom	nom	2706796454_____2706858736	0	136114	168470	2706796454	2706796454_____2706858736	Escherichia
Escherichia_phage_nom	nom	2700988962_____2700998675	0	136114	166007	2700988962	2700988962_____2700998675	Escherichia
Escherichia_phage_nom	nom	641201008_____641201039	0	136114	165890	641201008	641201008_____641201039	Escherichia
Escherichia_phage_nom	nom	638276019_____638275423	0	136114	168903	638276019	638276019_____638275423	Escherichia
Escherichia_phage_nom	nom	643677412_____643677468	0	136114	165429	643677412	643677412_____643677468	Escherichia
Escherichia_phage_nom	nom	3300010279_____Ga0129313_1000058	0	136114	116589	3300010279	3300010279_____Ga0129313_1000058	Microbiome
Escherichia_phage_nom	nom	2711768827_____2711875042	0	136114	166977	2711768827	2711768827_____2711875042	Escherichia
Escherichia_phage_nom	nom	3300010279_____Ga0129313_1000039	90	136114	137418	3300010279	3300010279_____Ga0129313_1000039	Microbiome
Escherichia_phage_nomine	nomine	2706796638_____2706858968	98	137991	139020	2706796638	2706796638_____2706858968	Escherichia
Escherichia_phage_nomine	nomine	3300010283_____Ga0129312_1000040	96	137991	136303	3300010283	3300010283_____Ga0129312_1000040	Microbiome
Escherichia_phage_nomine	nomine	2706796267_____2706858521	96	137991	136896	2706796267	2706796267_____2706858521	Escherichia
Escherichia_phage_nomine	nomine	2595698427_____2595727409	95	137991	136910	2595698427	2595698427_____2595727409	Escherichia
Escherichia_phage_nomine	nomine	642918837_____642918912	95	137991	137947	642918837	642918837_____642918912	Escherichia
Escherichia_phage_nomine	nomine	2700989051_____2700998829	0	137991	165179	2700989051	2700989051_____2700998829	Escherichia
Escherichia_phage_nomine	nomine	2706796571_____2706858884	0	137991	167467	2706796571	2706796571_____2706858884	Escherichia
Escherichia_phage_nomine	nomine	2706796282_____2706858536	0	137991	170650	2706796282	2706796282_____2706858536	Shigella
Escherichia_phage_nomine	nomine	2700989051_____2700998830	0	137991	165179	2700989051	2700989051_____2700998830	Escherichia
Escherichia_phage_nomine	nomine	2711768827_____2711875042	0	137991	166977	2711768827	2711768827_____2711875042	Escherichia
Escherichia_phage_nomine	nomine	2706796314_____2706858578	0	137991	166634	2706796314	2706796314_____2706858578	Shigella
Escherichia_phage_nomine	nomine	2700988935_____2700998645	0	137991	168401	2700988935	2700988935_____2700998645	Escherichia
Escherichia_phage_nomine	nomine	643677412_____643677468	0	137991	165429	643677412	643677412_____643677468	Escherichia
Escherichia_phage_nomine	nomine	2588253557_____2588266170	0	137991	148612	2588253557	2588253557_____2588266170	Escherichia
Escherichia_phage_nomine	nomine	638276019_____638275423	0	137991	168903	638276019	638276019_____638275423	Escherichia
Escherichia_phage_nomine	nomine	2700988948_____2700998659	0	137991	168402	2700988948	2700988948_____2700998659	Escherichia
Escherichia_phage_nomine	nomine	2706795653_____2706857841	0	137991	167298	2706795653	2706795653_____2706857841	Escherichia
Escherichia_phage_nomine	nomine	3300014004_____Ga0122311_100010	1	137991	153095	3300014004	3300014004_____Ga0122311_100010	Escherichia
Escherichia_phage_nomine	nomine	641201008_____641201039	0	137991	165890	641201008	641201008_____641201039	Escherichia
Escherichia_phage_nomine	nomine	3300010283_____Ga0129312_1000034	0	137991	145394	3300010283	3300010283_____Ga0129312_1000034	Microbiome
Escherichia_phage_nomine	nomine	2706796317_____2706858581	0	137991	168993	2706796317	2706796317_____2706858581	Shigella
Escherichia_phage_nomine	nomine	2700988906_____2700998614	0	137991	168394	2700988906	2700988906_____2700998614	Escherichia
Escherichia_phage_nomine	nomine	2595698701_____2595727683	0	137991	166452	2595698701	2595698701_____2595727683	Escherichia
Escherichia_phage_nomine	nomine	2700988948_____2700998658	0	137991	168402	2700988948	2700988948_____2700998658	Escherichia
Escherichia_phage_nomine	nomine	651703089_____651703083	0	137991	165919	651703089	651703089_____651703083	Shigella
Escherichia_phage_nomine	nomine	2706795658_____2706857846	0	137991	167124	2706795658	2706795658_____2706857846	Escherichia
Escherichia_phage_nomine	nomine	2706795797_____2706858002	0	137991	166783	2706795797	2706795797_____2706858002	Escherichia
Escherichia_phage_nomine	nomine	643677413_____643677465	0	137991	168394	643677413	643677413_____643677465	Escherichia
Escherichia_phage_nomine	nomine	2700988962_____2700998675	0	137991	166007	2700988962	2700988962_____2700998675	Escherichia
Escherichia_phage_nomine	nomine	2588253578_____2588266248	0	137991	167063	2588253578	2588253578_____2588266248	Yersinia
Escherichia_phage_nomine	nomine	2700989107_____2700998907	0	137991	168395	2700989107	2700989107_____2700998907	Escherichia
Escherichia_phage_nomine	nomine	2706795510_____2706857661	0	137991	165772	2706795510	2706795510_____2706857661	Escherichia
Escherichia_phage_nomine	nomine	2700989088_____2700998887	0	137991	168401	2700989088	2700989088_____2700998887	Escherichia
Escherichia_phage_nomine	nomine	2700988992_____2700998706	0	137991	168966	2700988992	2700988992_____2700998706	Escherichia
Escherichia_phage_nomine	nomine	2700989081_____2700998878	0	137991	168896	2700989081	2700989081_____2700998878	Escherichia
Escherichia_phage_nomine	nomine	3300010279_____Ga0129313_1000058	0	137991	116589	3300010279	3300010279_____Ga0129313_1000058	Microbiome
Escherichia_phage_nomine	nomine	2595698911_____2595727893	0	137991	166499	2595698911	2595698911_____2595727893	Escherichia
Escherichia_phage_nomine	nomine	2706795554_____2706857705	0	137991	164999	2706795554	2706795554_____2706857705	Shigella
Escherichia_phage_nomine	nomine	2595698292_____2595727274	94	137991	136947	2595698292	2595698292_____2595727274	Escherichia
Escherichia_phage_nomine	nomine	2700989088_____2700998888	0	137991	168401	2700989088	2700989088_____2700998888	Escherichia
Escherichia_phage_nomine	nomine	2706796173_____2706858420	0	137991	170770	2706796173	2706796173_____2706858420	Escherichia
Escherichia_phage_nomine	nomine	2595698838_____2595727820	0	137991	147737	2595698838	2595698838_____2595727820	Escherichia
Escherichia_phage_nomine	nomine	2700988996_____2700998729	0	137991	167435	2700988996	2700988996_____2700998729	Escherichia
Escherichia_phage_nomine	nomine	2700989069_____2700998852	0	137991	168395	2700989069	2700989069_____2700998852	Escherichia
Escherichia_phage_nomine	nomine	2595698700_____2595727682	0	137991	167396	2595698700	2595698700_____2595727682	Escherichia
Escherichia_phage_nomine	nomine	2706796254_____2706858507	0	137991	167785	2706796254	2706796254_____2706858507	Yersinia
Escherichia_phage_nomine	nomine	2706796106_____2706858350	0	137991	170788	2706796106	2706796106_____2706858350	Escherichia
Escherichia_phage_nomine	nomine	2706796454_____2706858736	0	137991	168470	2706796454	2706796454_____2706858736	Escherichia
Escherichia_phage_nomine	nomine	2700988929_____2700998639	0	137991	168394	2700988929	2700988929_____2700998639	Escherichia
Escherichia_phage_nomine	nomine	3300010279_____Ga0129313_1000039	90	137991	137418	3300010279	3300010279_____Ga0129313_1000039	Microbiome
Escherichia_phage_nomo	nomo	2706796638_____2706858968	98	137702	139020	2706796638	2706796638_____2706858968	Escherichia
Escherichia_phage_nomo	nomo	2706796267_____2706858521	97	137702	136896	2706796267	2706796267_____2706858521	Escherichia
Escherichia_phage_nomo	nomo	3300010283_____Ga0129312_1000040	97	137702	136303	3300010283	3300010283_____Ga0129312_1000040	Microbiome
Escherichia_phage_nomo	nomo	2595698427_____2595727409	96	137702	136910	2595698427	2595698427_____2595727409	Escherichia
Escherichia_phage_nomo	nomo	2595698292_____2595727274	95	137702	136947	2595698292	2595698292_____2595727274	Escherichia
Escherichia_phage_nomo	nomo	642918837_____642918912	95	137702	137947	642918837	642918837_____642918912	Escherichia
Escherichia_phage_nomo	nomo	643677413_____643677465	0	137702	168394	643677413	643677413_____643677465	Escherichia
Escherichia_phage_nomo	nomo	2700989051_____2700998829	0	137702	165179	2700989051	2700989051_____2700998829	Escherichia
Escherichia_phage_nomo	nomo	2700989088_____2700998887	0	137702	168401	2700989088	2700989088_____2700998887	Escherichia
Escherichia_phage_nomo	nomo	2700988962_____2700998675	0	137702	166007	2700988962	2700988962_____2700998675	Escherichia
Escherichia_phage_nomo	nomo	2711768827_____2711875042	0	137702	166977	2711768827	2711768827_____2711875042	Escherichia
Escherichia_phage_nomo	nomo	3300014004_____Ga0122311_100010	1	137702	153095	3300014004	3300014004_____Ga0122311_100010	Escherichia
Escherichia_phage_nomo	nomo	2700988935_____2700998645	0	137702	168401	2700988935	2700988935_____2700998645	Escherichia
Escherichia_phage_nomo	nomo	2700988996_____2700998729	0	137702	167435	2700988996	2700988996_____2700998729	Escherichia
Escherichia_phage_nomo	nomo	2700988906_____2700998614	0	137702	168394	2700988906	2700988906_____2700998614	Escherichia
Escherichia_phage_nomo	nomo	2706796314_____2706858578	0	137702	166634	2706796314	2706796314_____2706858578	Shigella
Escherichia_phage_nomo	nomo	2706796317_____2706858581	0	137702	168993	2706796317	2706796317_____2706858581	Shigella
Escherichia_phage_nomo	nomo	2706795554_____2706857705	0	137702	164999	2706795554	2706795554_____2706857705	Shigella
Escherichia_phage_nomo	nomo	3300010279_____Ga0129313_1000058	0	137702	116589	3300010279	3300010279_____Ga0129313_1000058	Microbiome
Escherichia_phage_nomo	nomo	2706795658_____2706857846	0	137702	167124	2706795658	2706795658_____2706857846	Escherichia
Escherichia_phage_nomo	nomo	2706795797_____2706858002	0	137702	166783	2706795797	2706795797_____2706858002	Escherichia
Escherichia_phage_nomo	nomo	2706796173_____2706858420	0	137702	170770	2706796173	2706796173_____2706858420	Escherichia
Escherichia_phage_nomo	nomo	2700989069_____2700998852	0	137702	168395	2700989069	2700989069_____2700998852	Escherichia
Escherichia_phage_nomo	nomo	641201008_____641201039	0	137702	165890	641201008	641201008_____641201039	Escherichia
Escherichia_phage_nomo	nomo	2700989081_____2700998878	0	137702	168896	2700989081	2700989081_____2700998878	Escherichia
Escherichia_phage_nomo	nomo	2700989088_____2700998888	0	137702	168401	2700989088	2700989088_____2700998888	Escherichia
Escherichia_phage_nomo	nomo	2595698911_____2595727893	0	137702	166499	2595698911	2595698911_____2595727893	Escherichia
Escherichia_phage_nomo	nomo	2700988948_____2700998658	0	137702	168402	2700988948	2700988948_____2700998658	Escherichia
Escherichia_phage_nomo	nomo	2706795653_____2706857841	0	137702	167298	2706795653	2706795653_____2706857841	Escherichia
Escherichia_phage_nomo	nomo	2700988992_____2700998706	0	137702	168966	2700988992	2700988992_____2700998706	Escherichia
Escherichia_phage_nomo	nomo	2706796571_____2706858884	0	137702	167467	2706796571	2706796571_____2706858884	Escherichia
Escherichia_phage_nomo	nomo	2706796454_____2706858736	0	137702	168470	2706796454	2706796454_____2706858736	Escherichia
Escherichia_phage_nomo	nomo	2595698838_____2595727820	1	137702	147737	2595698838	2595698838_____2595727820	Escherichia
Escherichia_phage_nomo	nomo	2588253578_____2588266248	0	137702	167063	2588253578	2588253578_____2588266248	Yersinia
Escherichia_phage_nomo	nomo	2588253557_____2588266170	0	137702	148612	2588253557	2588253557_____2588266170	Escherichia
Escherichia_phage_nomo	nomo	2700988948_____2700998659	0	137702	168402	2700988948	2700988948_____2700998659	Escherichia
Escherichia_phage_nomo	nomo	3300010283_____Ga0129312_1000034	0	137702	145394	3300010283	3300010283_____Ga0129312_1000034	Microbiome
Escherichia_phage_nomo	nomo	2595698701_____2595727683	0	137702	166452	2595698701	2595698701_____2595727683	Escherichia
Escherichia_phage_nomo	nomo	2706796254_____2706858507	0	137702	167785	2706796254	2706796254_____2706858507	Yersinia
Escherichia_phage_nomo	nomo	643677412_____643677468	0	137702	165429	643677412	643677412_____643677468	Escherichia
Escherichia_phage_nomo	nomo	2700989107_____2700998907	0	137702	168395	2700989107	2700989107_____2700998907	Escherichia
Escherichia_phage_nomo	nomo	638276019_____638275423	0	137702	168903	638276019	638276019_____638275423	Escherichia
Escherichia_phage_nomo	nomo	2595698700_____2595727682	0	137702	167396	2595698700	2595698700_____2595727682	Escherichia
Escherichia_phage_nomo	nomo	651703089_____651703083	0	137702	165919	651703089	651703089_____651703083	Shigella
Escherichia_phage_nomo	nomo	2706796106_____2706858350	0	137702	170788	2706796106	2706796106_____2706858350	Escherichia
Escherichia_phage_nomo	nomo	2706796282_____2706858536	0	137702	170650	2706796282	2706796282_____2706858536	Shigella
Escherichia_phage_nomo	nomo	2700988929_____2700998639	0	137702	168394	2700988929	2700988929_____2700998639	Escherichia
Escherichia_phage_nomo	nomo	2700989051_____2700998830	0	137702	165179	2700989051	2700989051_____2700998830	Escherichia
Escherichia_phage_nomo	nomo	2706795510_____2706857661	0	137702	165772	2706795510	2706795510_____2706857661	Escherichia
Escherichia_phage_nomo	nomo	3300010279_____Ga0129313_1000039	91	137702	137418	3300010279	3300010279_____Ga0129313_1000039	Microbiome
Escherichia_phage_aalborv	aalborv	2595698512_____2595727494	90	46660	51821	2595698512	2595698512_____2595727494	Shigella
Escherichia_phage_aaroes	aaroes	2595698512_____2595727494	86	51662	51821	2595698512	2595698512_____2595727494	Shigella
Escherichia_phage_egaa	egaa	2595698512_____2595727494	93	51643	51821	2595698512	2595698512_____2595727494	Shigella
Escherichia_phage_grams	grams	2595698512_____2595727494	89	49530	51821	2595698512	2595698512_____2595727494	Shigella
Escherichia_phage_haarsle	haarsle	2595698512_____2595727494	91	48613	51821	2595698512	2595698512_____2595727494	Shigella
Escherichia_phage_herni	herni	2595698827_____2595727809	1	50971	43457	2595698827	2595698827_____2595727809	Escherichia
Escherichia_phage_herni	herni	643677414_____643677428	1	50971	39792	643677414	643677414_____643677428	Escherichia
Escherichia_phage_herni	herni	2595698512_____2595727494	91	50971	51821	2595698512	2595698512_____2595727494	Shigella
Escherichia_phage_vojen	vojen	2595698512_____2595727494	92	50709	51821	2595698512	2595698512_____2595727494	Shigella
Escherichia_phage_ityhuna	ityhuna	2706795659_____2706857847	0	50768	43900	2706795659	2706795659_____2706857847	Escherichia
Escherichia_phage_ityhuna	ityhuna	2706796375_____2706858646	0	50768	44513	2706796375	2706796375_____2706858646	Escherichia
Escherichia_phage_ityhuna	ityhuna	3300013837_____Ga0120084_10001	0	50768	42526	3300013837	3300013837_____Ga0120084_10001	Microbiome
Escherichia_phage_ityhuna	ityhuna	645948515_____645948854	0	50768	45169	645948515	645948515_____645948854	Sodalis
Escherichia_phage_ityhuna	ityhuna	2595698512_____2595727494	77	50768	51821	2595698512	2595698512_____2595727494	Shigella
Escherichia_phage_ityhuna	ityhuna	2706795331_____2706857470	0	50768	44332	2706795331	2706795331_____2706857470	Escherichia
Escherichia_phage_ityhuna	ityhuna	2597490041_____2597521004	0	50768	44077	2597490041	2597490041_____2597521004	Shigella
Escherichia_phage_ityhuna	ityhuna	2595698459_____2595727441	0	50768	43741	2595698459	2595698459_____2595727441	Escherichia
Escherichia_phage_ityhuna	ityhuna	2595698827_____2595727809	0	50768	43457	2595698827	2595698827_____2595727809	Escherichia
Escherichia_phage_ityhuna	ityhuna	643677414_____643677428	0	50768	39792	643677414	643677414_____643677428	Escherichia
Escherichia_phage_orkinos	orkinos	2595698512_____2595727494	75	49798	51821	2595698512	2595698512_____2595727494	Shigella
Escherichia_phage_tinuso	tinuso	2595698512_____2595727494	76	50856	51821	2595698512	2595698512_____2595727494	Shigella
Escherichia_phage_tiwna	tiwna	2595698512_____2595727494	77	51014	51821	2595698512	2595698512_____2595727494	Shigella
Escherichia_phage_tonijn	tonijn	2595698512_____2595727494	73	51627	51821	2595698512	2595698512_____2595727494	Shigella
Escherichia_phage_tonn	tonn	2595698512_____2595727494	78	51012	51821	2595698512	2595698512_____2595727494	Shigella
Escherichia_phage_tonnikala	tonnikala	2595698512_____2595727494	70	51277	51821	2595698512	2595698512_____2595727494	Shigella
Escherichia_phage_tuinn	tuinn	2595698512_____2595727494	73	50505	51821	2595698512	2595698512_____2595727494	Shigella
Escherichia_phage_tunus	tunus	2706795331_____2706857470	0	51111	44332	2706795331	2706795331_____2706857470	Escherichia
Escherichia_phage_tunus	tunus	643677414_____643677428	0	51111	39792	643677414	643677414_____643677428	Escherichia
Escherichia_phage_tunus	tunus	2706795659_____2706857847	0	51111	43900	2706795659	2706795659_____2706857847	Escherichia
Escherichia_phage_tunus	tunus	2595698512_____2595727494	74	51111	51821	2595698512	2595698512_____2595727494	Shigella
Escherichia_phage_tunus	tunus	2706796375_____2706858646	0	51111	44513	2706796375	2706796375_____2706858646	Escherichia
Escherichia_phage_tunus	tunus	2595698827_____2595727809	0	51111	43457	2595698827	2595698827_____2595727809	Escherichia
Escherichia_phage_tunus	tunus	2597490041_____2597521004	0	51111	44077	2597490041	2597490041_____2597521004	Shigella
Escherichia_phage_tunus	tunus	2595698459_____2595727441	0	51111	43741	2595698459	2595698459_____2595727441	Escherichia
Escherichia_phage_tunus	tunus	645948515_____645948854	0	51111	45169	645948515	645948515_____645948854	Sodalis
Escherichia_phage_tunus	tunus	3300013837_____Ga0120084_10001	0	51111	42526	3300013837	3300013837_____Ga0120084_10001	Microbiome
Escherichia_phage_tunzivis	tunzivis	2595698512_____2595727494	76	50596	51821	2595698512	2595698512_____2595727494	Shigella
Escherichia_phage_anhysbys	anhysbys	642918837_____642918912	0	149335	137947	642918837	642918837_____642918912	Escherichia
Escherichia_phage_anhysbys	anhysbys	3300010279_____Ga0129313_1000039	0	149335	137418	3300010279	3300010279_____Ga0129313_1000039	Microbiome
Escherichia_phage_anhysbys	anhysbys	2706795725_____2706857930	0	149335	169062	2706795725	2706795725_____2706857930	Shigella
Escherichia_phage_anhysbys	anhysbys	2706796638_____2706858968	0	149335	139020	2706796638	2706796638_____2706858968	Escherichia
Escherichia_phage_anhysbys	anhysbys	2595698427_____2595727409	1	149335	136910	2595698427	2595698427_____2595727409	Escherichia
Escherichia_phage_anhysbys	anhysbys	2595698292_____2595727274	1	149335	136947	2595698292	2595698292_____2595727274	Escherichia
Escherichia_phage_anhysbys	anhysbys	2706796236_____2706858489	0	149335	169148	2706796236	2706796236_____2706858489	Escherichia
Escherichia_phage_anhysbys	anhysbys	2602041869_____2602082639	0	149335	169158	2602041869	2602041869_____2602082639	Escherichia
Escherichia_phage_anhysbys	anhysbys	3300010283_____Ga0129312_1000034	27	149335	145394	3300010283	3300010283_____Ga0129312_1000034	Microbiome
Escherichia_phage_anhysbys	anhysbys	650627083_____650627039	0	149335	170605	650627083	650627083_____650627039	Shigella
Escherichia_phage_anhysbys	anhysbys	651703089_____651703083	0	149335	165919	651703089	651703089_____651703083	Shigella
Escherichia_phage_anhysbys	anhysbys	2706796370_____2706858641	0	149335	169621	2706796370	2706796370_____2706858641	Shigella
Escherichia_phage_anhysbys	anhysbys	2706795326_____2706857458	0	149335	167318	2706795326	2706795326_____2706857458	Escherichia
Escherichia_phage_anhysbys	anhysbys	3300014004_____Ga0122311_100010	73	149335	153095	3300014004	3300014004_____Ga0122311_100010	Escherichia
Escherichia_phage_anhysbys	anhysbys	2588253557_____2588266170	31	149335	148612	2588253557	2588253557_____2588266170	Escherichia
Escherichia_phage_anhysbys	anhysbys	2706796267_____2706858521	1	149335	136896	2706796267	2706796267_____2706858521	Escherichia
Escherichia_phage_anhysbys	anhysbys	3300010283_____Ga0129312_1000040	0	149335	136303	3300010283	3300010283_____Ga0129312_1000040	Microbiome
Escherichia_phage_anhysbys	anhysbys	2595698838_____2595727820	90	149335	147737	2595698838	2595698838_____2595727820	Escherichia
Escherichia_phage_nepoznato	nepoznato	2588253557_____2588266170	29	151514	148612	2588253557	2588253557_____2588266170	Escherichia
Escherichia_phage_nepoznato	nepoznato	641201008_____641201039	0	151514	165890	641201008	641201008_____641201039	Escherichia
Escherichia_phage_nepoznato	nepoznato	2706796173_____2706858420	0	151514	170770	2706796173	2706796173_____2706858420	Escherichia
Escherichia_phage_nepoznato	nepoznato	2706795326_____2706857458	0	151514	167318	2706795326	2706795326_____2706857458	Escherichia
Escherichia_phage_nepoznato	nepoznato	2706796638_____2706858968	0	151514	139020	2706796638	2706796638_____2706858968	Escherichia
Escherichia_phage_nepoznato	nepoznato	3300010283_____Ga0129312_1000034	26	151514	145394	3300010283	3300010283_____Ga0129312_1000034	Microbiome
Escherichia_phage_nepoznato	nepoznato	3300010279_____Ga0129313_1000039	0	151514	137418	3300010279	3300010279_____Ga0129313_1000039	Microbiome
Escherichia_phage_nepoznato	nepoznato	2700988929_____2700998639	0	151514	168394	2700988929	2700988929_____2700998639	Escherichia
Escherichia_phage_nepoznato	nepoznato	2700988948_____2700998659	0	151514	168402	2700988948	2700988948_____2700998659	Escherichia
Escherichia_phage_nepoznato	nepoznato	2700988906_____2700998614	0	151514	168394	2700988906	2700988906_____2700998614	Escherichia
Escherichia_phage_nepoznato	nepoznato	2706796254_____2706858507	0	151514	167785	2706796254	2706796254_____2706858507	Yersinia
Escherichia_phage_nepoznato	nepoznato	2706796267_____2706858521	0	151514	136896	2706796267	2706796267_____2706858521	Escherichia
Escherichia_phage_nepoznato	nepoznato	2700988962_____2700998675	0	151514	166007	2700988962	2700988962_____2700998675	Escherichia
Escherichia_phage_nepoznato	nepoznato	645044530_____645044523	0	151514	171451	645044530	645044530_____645044523	Escherichia
Escherichia_phage_nepoznato	nepoznato	2700988935_____2700998645	0	151514	168401	2700988935	2700988935_____2700998645	Escherichia
Escherichia_phage_nepoznato	nepoznato	2700989069_____2700998852	0	151514	168395	2700989069	2700989069_____2700998852	Escherichia
Escherichia_phage_nepoznato	nepoznato	2706795725_____2706857930	0	151514	169062	2706795725	2706795725_____2706857930	Shigella
Escherichia_phage_nepoznato	nepoznato	2706796454_____2706858736	0	151514	168470	2706796454	2706796454_____2706858736	Escherichia
Escherichia_phage_nepoznato	nepoznato	2700988948_____2700998658	0	151514	168402	2700988948	2700988948_____2700998658	Escherichia
Escherichia_phage_nepoznato	nepoznato	2595698700_____2595727682	0	151514	167396	2595698700	2595698700_____2595727682	Escherichia
Escherichia_phage_nepoznato	nepoznato	650627083_____650627039	0	151514	170605	650627083	650627083_____650627039	Shigella
Escherichia_phage_nepoznato	nepoznato	2706795658_____2706857846	0	151514	167124	2706795658	2706795658_____2706857846	Escherichia
Escherichia_phage_nepoznato	nepoznato	2602041869_____2602082639	0	151514	169158	2602041869	2602041869_____2602082639	Escherichia
Escherichia_phage_nepoznato	nepoznato	2700989107_____2700998907	0	151514	168395	2700989107	2700989107_____2700998907	Escherichia
Escherichia_phage_nepoznato	nepoznato	3300014776_____Ga0134555_1000006	0	151514	167480	3300014776	3300014776_____Ga0134555_1000006	Microbiome
Escherichia_phage_nepoznato	nepoznato	3300014004_____Ga0122311_100010	66	151514	153095	3300014004	3300014004_____Ga0122311_100010	Escherichia
Escherichia_phage_nepoznato	nepoznato	2706796282_____2706858536	0	151514	170650	2706796282	2706796282_____2706858536	Shigella
Escherichia_phage_nepoznato	nepoznato	651703089_____651703083	0	151514	165919	651703089	651703089_____651703083	Shigella
Escherichia_phage_nepoznato	nepoznato	2595698427_____2595727409	0	151514	136910	2595698427	2595698427_____2595727409	Escherichia
Escherichia_phage_nepoznato	nepoznato	2706796370_____2706858641	0	151514	169621	2706796370	2706796370_____2706858641	Shigella
Escherichia_phage_nepoznato	nepoznato	2706796317_____2706858581	0	151514	168993	2706796317	2706796317_____2706858581	Shigella
Escherichia_phage_nepoznato	nepoznato	2700988996_____2700998729	0	151514	167435	2700988996	2700988996_____2700998729	Escherichia
Escherichia_phage_nepoznato	nepoznato	645044531_____645044522	0	151514	166418	645044531	645044531_____645044522	Escherichia
Escherichia_phage_nepoznato	nepoznato	2706796236_____2706858489	0	151514	169148	2706796236	2706796236_____2706858489	Escherichia
Escherichia_phage_nepoznato	nepoznato	2595698838_____2595727820	90	151514	147737	2595698838	2595698838_____2595727820	Escherichia
Escherichia_phage_nieznany	nieznany	2700989069_____2700998852	0	144998	168395	2700989069	2700989069_____2700998852	Escherichia
Escherichia_phage_nieznany	nieznany	2595698700_____2595727682	0	144998	167396	2595698700	2595698700_____2595727682	Escherichia
Escherichia_phage_nieznany	nieznany	2706796317_____2706858581	0	144998	168993	2706796317	2706796317_____2706858581	Shigella
Escherichia_phage_nieznany	nieznany	3300010283_____Ga0129312_1000034	25	144998	145394	3300010283	3300010283_____Ga0129312_1000034	Microbiome
Escherichia_phage_nieznany	nieznany	2706796236_____2706858489	0	144998	169148	2706796236	2706796236_____2706858489	Escherichia
Escherichia_phage_nieznany	nieznany	3300014004_____Ga0122311_100010	69	144998	153095	3300014004	3300014004_____Ga0122311_100010	Escherichia
Escherichia_phage_nieznany	nieznany	2700988948_____2700998659	0	144998	168402	2700988948	2700988948_____2700998659	Escherichia
Escherichia_phage_nieznany	nieznany	2706796254_____2706858507	0	144998	167785	2706796254	2706796254_____2706858507	Yersinia
Escherichia_phage_nieznany	nieznany	2706796173_____2706858420	0	144998	170770	2706796173	2706796173_____2706858420	Escherichia
Escherichia_phage_nieznany	nieznany	2700988929_____2700998639	0	144998	168394	2700988929	2700988929_____2700998639	Escherichia
Escherichia_phage_nieznany	nieznany	2588253557_____2588266170	29	144998	148612	2588253557	2588253557_____2588266170	Escherichia
Escherichia_phage_nieznany	nieznany	2595698427_____2595727409	0	144998	136910	2595698427	2595698427_____2595727409	Escherichia
Escherichia_phage_nieznany	nieznany	3300010279_____Ga0129313_1000039	0	144998	137418	3300010279	3300010279_____Ga0129313_1000039	Microbiome
Escherichia_phage_nieznany	nieznany	2706795725_____2706857930	0	144998	169062	2706795725	2706795725_____2706857930	Shigella
Escherichia_phage_nieznany	nieznany	2706796267_____2706858521	0	144998	136896	2706796267	2706796267_____2706858521	Escherichia
Escherichia_phage_nieznany	nieznany	2700988906_____2700998614	0	144998	168394	2700988906	2700988906_____2700998614	Escherichia
Escherichia_phage_nieznany	nieznany	3300010283_____Ga0129312_1000040	0	144998	136303	3300010283	3300010283_____Ga0129312_1000040	Microbiome
Escherichia_phage_nieznany	nieznany	642918837_____642918912	0	144998	137947	642918837	642918837_____642918912	Escherichia
Escherichia_phage_nieznany	nieznany	2700988935_____2700998645	0	144998	168401	2700988935	2700988935_____2700998645	Escherichia
Escherichia_phage_nieznany	nieznany	2700989107_____2700998907	0	144998	168395	2700989107	2700989107_____2700998907	Escherichia
Escherichia_phage_nieznany	nieznany	2706796454_____2706858736	0	144998	168470	2706796454	2706796454_____2706858736	Escherichia
Escherichia_phage_nieznany	nieznany	2706796638_____2706858968	0	144998	139020	2706796638	2706796638_____2706858968	Escherichia
Escherichia_phage_nieznany	nieznany	2706796370_____2706858641	0	144998	169621	2706796370	2706796370_____2706858641	Shigella
Escherichia_phage_nieznany	nieznany	2700988948_____2700998658	0	144998	168402	2700988948	2700988948_____2700998658	Escherichia
Escherichia_phage_nieznany	nieznany	2706795326_____2706857458	0	144998	167318	2706795326	2706795326_____2706857458	Escherichia
Escherichia_phage_nieznany	nieznany	645044531_____645044522	0	144998	166418	645044531	645044531_____645044522	Escherichia
Escherichia_phage_nieznany	nieznany	2602041869_____2602082639	0	144998	169158	2602041869	2602041869_____2602082639	Escherichia
Escherichia_phage_nieznany	nieznany	2706796282_____2706858536	0	144998	170650	2706796282	2706796282_____2706858536	Shigella
Escherichia_phage_nieznany	nieznany	2595698838_____2595727820	90	144998	147737	2595698838	2595698838_____2595727820	Escherichia
Escherichia_phage_ukendt	ukendt	3300010283_____Ga0129312_1000034	27	150947	145394	3300010283	3300010283_____Ga0129312_1000034	Microbiome
Escherichia_phage_ukendt	ukendt	641201008_____641201039	0	150947	165890	641201008	641201008_____641201039	Escherichia
Escherichia_phage_ukendt	ukendt	2706796254_____2706858507	0	150947	167785	2706796254	2706796254_____2706858507	Yersinia
Escherichia_phage_ukendt	ukendt	2700988962_____2700998675	0	150947	166007	2700988962	2700988962_____2700998675	Escherichia
Escherichia_phage_ukendt	ukendt	2595698292_____2595727274	1	150947	136947	2595698292	2595698292_____2595727274	Escherichia
Escherichia_phage_ukendt	ukendt	642918837_____642918912	0	150947	137947	642918837	642918837_____642918912	Escherichia
Escherichia_phage_ukendt	ukendt	2706795658_____2706857846	0	150947	167124	2706795658	2706795658_____2706857846	Escherichia
Escherichia_phage_ukendt	ukendt	2588253557_____2588266170	29	150947	148612	2588253557	2588253557_____2588266170	Escherichia
Escherichia_phage_ukendt	ukendt	2706796370_____2706858641	0	150947	169621	2706796370	2706796370_____2706858641	Shigella
Escherichia_phage_ukendt	ukendt	2706796236_____2706858489	0	150947	169148	2706796236	2706796236_____2706858489	Escherichia
Escherichia_phage_ukendt	ukendt	2700988996_____2700998729	0	150947	167435	2700988996	2700988996_____2700998729	Escherichia
Escherichia_phage_ukendt	ukendt	2595698427_____2595727409	0	150947	136910	2595698427	2595698427_____2595727409	Escherichia
Escherichia_phage_ukendt	ukendt	3300010283_____Ga0129312_1000040	0	150947	136303	3300010283	3300010283_____Ga0129312_1000040	Microbiome
Escherichia_phage_ukendt	ukendt	3300014004_____Ga0122311_100010	71	150947	153095	3300014004	3300014004_____Ga0122311_100010	Escherichia
Escherichia_phage_ukendt	ukendt	2706796638_____2706858968	0	150947	139020	2706796638	2706796638_____2706858968	Escherichia
Escherichia_phage_ukendt	ukendt	3300014776_____Ga0134555_1000006	0	150947	167480	3300014776	3300014776_____Ga0134555_1000006	Microbiome
Escherichia_phage_ukendt	ukendt	2706796267_____2706858521	1	150947	136896	2706796267	2706796267_____2706858521	Escherichia
Escherichia_phage_ukendt	ukendt	2706795326_____2706857458	0	150947	167318	2706795326	2706795326_____2706857458	Escherichia
Escherichia_phage_ukendt	ukendt	2602041869_____2602082639	0	150947	169158	2602041869	2602041869_____2602082639	Escherichia
Escherichia_phage_ukendt	ukendt	3300010279_____Ga0129313_1000039	0	150947	137418	3300010279	3300010279_____Ga0129313_1000039	Microbiome
Escherichia_phage_ukendt	ukendt	2706795725_____2706857930	0	150947	169062	2706795725	2706795725_____2706857930	Shigella
Escherichia_phage_ukendt	ukendt	2595698838_____2595727820	90	150947	147737	2595698838	2595698838_____2595727820	Escherichia
Escherichia_phage_alia	alia	3300010283_____Ga0129312_1000034	97	147009	145394	3300010283	3300010283_____Ga0129312_1000034	Microbiome
Escherichia_phage_alia	alia	2588253557_____2588266170	95	147009	148612	2588253557	2588253557_____2588266170	Escherichia
Escherichia_phage_alia	alia	2595698292_____2595727274	1	147009	136947	2595698292	2595698292_____2595727274	Escherichia
Escherichia_phage_alia	alia	2706796204_____2706858457	0	147009	87662	2706796204	2706796204_____2706858457	Escherichia
Escherichia_phage_alia	alia	2706796270_____2706858524	0	147009	87603	2706796270	2706796270_____2706858524	Salmonella
Escherichia_phage_alia	alia	2706796267_____2706858521	0	147009	136896	2706796267	2706796267_____2706858521	Escherichia
Escherichia_phage_alia	alia	2706796638_____2706858968	0	147009	139020	2706796638	2706796638_____2706858968	Escherichia
Escherichia_phage_alia	alia	3300014004_____Ga0122311_100010	18	147009	153095	3300014004	3300014004_____Ga0122311_100010	Escherichia
Escherichia_phage_alia	alia	2595698427_____2595727409	0	147009	136910	2595698427	2595698427_____2595727409	Escherichia
Escherichia_phage_alia	alia	2706795136_____2706857241	0	147009	87712	2706795136	2706795136_____2706857241	Escherichia
Escherichia_phage_alia	alia	2595698838_____2595727820	23	147009	147737	2595698838	2595698838_____2595727820	Escherichia
Escherichia_phage_alia	alia	645044533_____645044531	0	147009	88487	645044533	645044533_____645044531	Escherichia
Escherichia_phage_alia	alia	3300010279_____Ga0129313_1000039	0	147009	137418	3300010279	3300010279_____Ga0129313_1000039	Microbiome
Escherichia_phage_alia	alia	2706796783_____2706859142	0	147009	86252	2706796783	2706796783_____2706859142	Escherichia
Escherichia_phage_alia	alia	2708742376_____2708742457	0	147009	147303	2708742376	2708742376_____2708742457	Staphylococcus
Escherichia_phage_alia	alia	3300010283_____Ga0129312_1000040	0	147009	136303	3300010283	3300010283_____Ga0129312_1000040	Microbiome
Escherichia_phage_alia	alia	642918837_____642918912	0	147009	137947	642918837	642918837_____642918912	Escherichia
Escherichia_phage_alia	alia	2706796097_____2706858341	0	147009	90743	2706796097	2706796097_____2706858341	Escherichia
Escherichia_phage_arall	arall	3300010283_____Ga0129312_1000034	97	145715	145394	3300010283	3300010283_____Ga0129312_1000034	Microbiome
Escherichia_phage_arall	arall	2588253557_____2588266170	96	145715	148612	2588253557	2588253557_____2588266170	Escherichia
Escherichia_phage_arall	arall	2706795554_____2706857705	0	145715	164999	2706795554	2706795554_____2706857705	Shigella
Escherichia_phage_arall	arall	645044530_____645044523	0	145715	171451	645044530	645044530_____645044523	Escherichia
Escherichia_phage_arall	arall	2708742376_____2708742457	0	145715	147303	2708742376	2708742376_____2708742457	Staphylococcus
Escherichia_phage_arall	arall	2706795510_____2706857661	0	145715	165772	2706795510	2706795510_____2706857661	Escherichia
Escherichia_phage_arall	arall	2706795136_____2706857241	0	145715	87712	2706795136	2706795136_____2706857241	Escherichia
Escherichia_phage_arall	arall	2706796783_____2706859142	0	145715	86252	2706796783	2706796783_____2706859142	Escherichia
Escherichia_phage_arall	arall	2700989088_____2700998888	0	145715	168401	2700989088	2700989088_____2700998888	Escherichia
Escherichia_phage_arall	arall	2700989051_____2700998830	0	145715	165179	2700989051	2700989051_____2700998830	Escherichia
Escherichia_phage_arall	arall	2595698427_____2595727409	0	145715	136910	2595698427	2595698427_____2595727409	Escherichia
Escherichia_phage_arall	arall	3300014004_____Ga0122311_100010	23	145715	153095	3300014004	3300014004_____Ga0122311_100010	Escherichia
Escherichia_phage_arall	arall	2595698838_____2595727820	25	145715	147737	2595698838	2595698838_____2595727820	Escherichia
Escherichia_phage_arall	arall	645044531_____645044522	0	145715	166418	645044531	645044531_____645044522	Escherichia
Escherichia_phage_arall	arall	2706795394_____2706857537	0	145715	171541	2706795394	2706795394_____2706857537	Escherichia
Escherichia_phage_arall	arall	650627041_____650627097	0	145715	169285	650627041	650627041_____650627097	Escherichia
Escherichia_phage_arall	arall	648936714_____648936727	0	145715	172253	648936714	648936714_____648936727	Escherichia
Escherichia_phage_arall	arall	641509422_____641509463	0	145715	170523	641509422	641509422_____641509463	Escherichia
Escherichia_phage_arall	arall	2700989107_____2700998907	0	145715	168395	2700989107	2700989107_____2700998907	Escherichia
Escherichia_phage_arall	arall	2700989069_____2700998852	0	145715	168395	2700989069	2700989069_____2700998852	Escherichia
Escherichia_phage_arall	arall	2700988948_____2700998659	0	145715	168402	2700988948	2700988948_____2700998659	Escherichia
Escherichia_phage_arall	arall	2706795356_____2706857499	0	145715	170473	2706795356	2706795356_____2706857499	Escherichia
Escherichia_phage_arall	arall	2706795401_____2706857544	0	145715	170822	2706795401	2706795401_____2706857544	Escherichia
Escherichia_phage_arall	arall	650627083_____650627039	0	145715	170605	650627083	650627083_____650627039	Shigella
Escherichia_phage_arall	arall	2706796173_____2706858420	0	145715	170770	2706796173	2706796173_____2706858420	Escherichia
Escherichia_phage_arall	arall	2700988948_____2700998658	0	145715	168402	2700988948	2700988948_____2700998658	Escherichia
Escherichia_phage_arall	arall	2706795797_____2706858002	0	145715	166783	2706795797	2706795797_____2706858002	Escherichia
Escherichia_phage_arall	arall	2700988906_____2700998614	0	145715	168394	2700988906	2700988906_____2700998614	Escherichia
Escherichia_phage_arall	arall	2700988929_____2700998639	0	145715	168394	2700988929	2700988929_____2700998639	Escherichia
Escherichia_phage_arall	arall	2700988935_____2700998645	0	145715	168401	2700988935	2700988935_____2700998645	Escherichia
Escherichia_phage_arall	arall	2595698562_____2595727544	0	145715	168066	2595698562	2595698562_____2595727544	Escherichia
Escherichia_phage_arall	arall	2765235844_____2765256693	0	145715	169936	2765235844	2765235844_____2765256693	Escherichia
Escherichia_phage_arall	arall	2706796314_____2706858578	0	145715	166634	2706796314	2706796314_____2706858578	Shigella
Escherichia_phage_arall	arall	2700989051_____2700998829	0	145715	165179	2700989051	2700989051_____2700998829	Escherichia
Escherichia_phage_arall	arall	2588253578_____2588266248	0	145715	167063	2588253578	2588253578_____2588266248	Yersinia
Escherichia_phage_arall	arall	641201008_____641201039	0	145715	165890	641201008	641201008_____641201039	Escherichia
Escherichia_phage_arall	arall	2595698700_____2595727682	0	145715	167396	2595698700	2595698700_____2595727682	Escherichia
Escherichia_phage_arall	arall	2706796204_____2706858457	0	145715	87662	2706796204	2706796204_____2706858457	Escherichia
Escherichia_phage_arall	arall	2700988962_____2700998675	0	145715	166007	2700988962	2700988962_____2700998675	Escherichia
Escherichia_phage_arall	arall	2711768827_____2711875042	0	145715	166977	2711768827	2711768827_____2711875042	Escherichia
Escherichia_phage_arall	arall	2700989081_____2700998878	0	145715	168896	2700989081	2700989081_____2700998878	Escherichia
Escherichia_phage_arall	arall	2700988992_____2700998706	0	145715	168966	2700988992	2700988992_____2700998706	Escherichia
Escherichia_phage_arall	arall	645044533_____645044531	0	145715	88487	645044533	645044533_____645044531	Escherichia
Escherichia_phage_arall	arall	651703089_____651703083	0	145715	165919	651703089	651703089_____651703083	Shigella
Escherichia_phage_arall	arall	2595698701_____2595727683	0	145715	166452	2595698701	2595698701_____2595727683	Escherichia
Escherichia_phage_arall	arall	2595698911_____2595727893	0	145715	166499	2595698911	2595698911_____2595727893	Escherichia
Escherichia_phage_arall	arall	2706796282_____2706858536	0	145715	170650	2706796282	2706796282_____2706858536	Shigella
Escherichia_phage_arall	arall	2706795326_____2706857458	0	145715	167318	2706795326	2706795326_____2706857458	Escherichia
Escherichia_phage_arall	arall	2706796106_____2706858350	0	145715	170788	2706796106	2706796106_____2706858350	Escherichia
Escherichia_phage_arall	arall	2706796270_____2706858524	0	145715	87603	2706796270	2706796270_____2706858524	Salmonella
Escherichia_phage_arall	arall	2700989088_____2700998887	0	145715	168401	2700989088	2700989088_____2700998887	Escherichia
Escherichia_phage_arall	arall	638276012_____638276906	0	145715	167560	638276012	638276012_____638276906	Escherichia
Escherichia_phage_arall	arall	643677412_____643677468	0	145715	165429	643677412	643677412_____643677468	Escherichia
Escherichia_phage_arall	arall	2706796454_____2706858736	0	145715	168470	2706796454	2706796454_____2706858736	Escherichia
Escherichia_phage_arall	arall	2706796531_____2706858837	0	145715	168771	2706796531	2706796531_____2706858837	Escherichia
Escherichia_phage_arall	arall	2706795658_____2706857846	0	145715	167124	2706795658	2706795658_____2706857846	Escherichia
Escherichia_phage_arall	arall	2706796254_____2706858507	0	145715	167785	2706796254	2706796254_____2706858507	Yersinia
Escherichia_phage_arall	arall	2700988996_____2700998729	0	145715	167435	2700988996	2700988996_____2700998729	Escherichia
Escherichia_phage_arall	arall	2706796097_____2706858341	0	145715	90743	2706796097	2706796097_____2706858341	Escherichia
Escherichia_phage_arall	arall	2706795653_____2706857841	0	145715	167298	2706795653	2706795653_____2706857841	Escherichia
Escherichia_phage_arall	arall	638276019_____638275423	0	145715	168903	638276019	638276019_____638275423	Escherichia
Escherichia_phage_arall	arall	3300010279_____Ga0129313_1000058	0	145715	116589	3300010279	3300010279_____Ga0129313_1000058	Microbiome
Escherichia_phage_arall	arall	643677413_____643677465	0	145715	168394	643677413	643677413_____643677465	Escherichia
Escherichia_phage_arall	arall	2706796571_____2706858884	0	145715	167467	2706796571	2706796571_____2706858884	Escherichia
Escherichia_phage_arall	arall	2706796317_____2706858581	0	145715	168993	2706796317	2706796317_____2706858581	Shigella
Escherichia_phage_arall	arall	3300010279_____Ga0129313_1000039	0	145715	137418	3300010279	3300010279_____Ga0129313_1000039	Microbiome
Escherichia_phage_arall	arall	2706796638_____2706858968	0	145715	139020	2706796638	2706796638_____2706858968	Escherichia
Escherichia_phage_arall	arall	2706796267_____2706858521	0	145715	136896	2706796267	2706796267_____2706858521	Escherichia
Escherichia_phage_arall	arall	2595698292_____2595727274	0	145715	136947	2595698292	2595698292_____2595727274	Escherichia
Escherichia_phage_inny	inny	3300010283_____Ga0129312_1000034	98	147483	145394	3300010283	3300010283_____Ga0129312_1000034	Microbiome
Escherichia_phage_inny	inny	2588253557_____2588266170	95	147483	148612	2588253557	2588253557_____2588266170	Escherichia
Escherichia_phage_inny	inny	3300010283_____Ga0129312_1000040	0	147483	136303	3300010283	3300010283_____Ga0129312_1000040	Microbiome
Escherichia_phage_inny	inny	645044533_____645044531	0	147483	88487	645044533	645044533_____645044531	Escherichia
Escherichia_phage_inny	inny	2595698292_____2595727274	0	147483	136947	2595698292	2595698292_____2595727274	Escherichia
Escherichia_phage_inny	inny	2706796638_____2706858968	0	147483	139020	2706796638	2706796638_____2706858968	Escherichia
Escherichia_phage_inny	inny	2706796267_____2706858521	1	147483	136896	2706796267	2706796267_____2706858521	Escherichia
Escherichia_phage_inny	inny	642918837_____642918912	0	147483	137947	642918837	642918837_____642918912	Escherichia
Escherichia_phage_inny	inny	2595698838_____2595727820	19	147483	147737	2595698838	2595698838_____2595727820	Escherichia
Escherichia_phage_inny	inny	2706796270_____2706858524	0	147483	87603	2706796270	2706796270_____2706858524	Salmonella
Escherichia_phage_inny	inny	3300010279_____Ga0129313_1000039	0	147483	137418	3300010279	3300010279_____Ga0129313_1000039	Microbiome
Escherichia_phage_inny	inny	2706796783_____2706859142	0	147483	86252	2706796783	2706796783_____2706859142	Escherichia
Escherichia_phage_inny	inny	2708742376_____2708742457	0	147483	147303	2708742376	2708742376_____2708742457	Staphylococcus
Escherichia_phage_inny	inny	2706795136_____2706857241	0	147483	87712	2706795136	2706795136_____2706857241	Escherichia
Escherichia_phage_inny	inny	2595698427_____2595727409	0	147483	136910	2595698427	2595698427_____2595727409	Escherichia
Escherichia_phage_inny	inny	3300014004_____Ga0122311_100010	21	147483	153095	3300014004	3300014004_____Ga0122311_100010	Escherichia
Escherichia_phage_inny	inny	2706796097_____2706858341	0	147483	90743	2706796097	2706796097_____2706858341	Escherichia
Escherichia_phage_inny	inny	2706796204_____2706858457	0	147483	87662	2706796204	2706796204_____2706858457	Escherichia
Escherichia_phage_muut	muut	3300010283_____Ga0129312_1000034	95	146307	145394	3300010283	3300010283_____Ga0129312_1000034	Microbiome
Escherichia_phage_muut	muut	2588253557_____2588266170	94	146307	148612	2588253557	2588253557_____2588266170	Escherichia
Escherichia_phage_muut	muut	2706795725_____2706857930	0	146307	169062	2706795725	2706795725_____2706857930	Shigella
Escherichia_phage_muut	muut	2706796236_____2706858489	0	146307	169148	2706796236	2706796236_____2706858489	Escherichia
Escherichia_phage_muut	muut	3300010283_____Ga0129312_1000040	0	146307	136303	3300010283	3300010283_____Ga0129312_1000040	Microbiome
Escherichia_phage_muut	muut	2595698427_____2595727409	0	146307	136910	2595698427	2595698427_____2595727409	Escherichia
Escherichia_phage_muut	muut	648936714_____648936727	0	146307	172253	648936714	648936714_____648936727	Escherichia
Escherichia_phage_muut	muut	2706795658_____2706857846	0	146307	167124	2706795658	2706795658_____2706857846	Escherichia
Escherichia_phage_muut	muut	650627041_____650627097	0	146307	169285	650627041	650627041_____650627097	Escherichia
Escherichia_phage_muut	muut	2595698700_____2595727682	0	146307	167396	2595698700	2595698700_____2595727682	Escherichia
Escherichia_phage_muut	muut	651703089_____651703083	0	146307	165919	651703089	651703089_____651703083	Shigella
Escherichia_phage_muut	muut	2706795394_____2706857537	0	146307	171541	2706795394	2706795394_____2706857537	Escherichia
Escherichia_phage_muut	muut	641509422_____641509463	0	146307	170523	641509422	641509422_____641509463	Escherichia
Escherichia_phage_muut	muut	642918837_____642918912	0	146307	137947	642918837	642918837_____642918912	Escherichia
Escherichia_phage_muut	muut	2706796282_____2706858536	0	146307	170650	2706796282	2706796282_____2706858536	Shigella
Escherichia_phage_muut	muut	2700989081_____2700998878	0	146307	168896	2700989081	2700989081_____2700998878	Escherichia
Escherichia_phage_muut	muut	2595698562_____2595727544	0	146307	168066	2595698562	2595698562_____2595727544	Escherichia
Escherichia_phage_muut	muut	3300010279_____Ga0129313_1000039	0	146307	137418	3300010279	3300010279_____Ga0129313_1000039	Microbiome
Escherichia_phage_muut	muut	2588253578_____2588266248	0	146307	167063	2588253578	2588253578_____2588266248	Yersinia
Escherichia_phage_muut	muut	3300010279_____Ga0129313_1000058	0	146307	116589	3300010279	3300010279_____Ga0129313_1000058	Microbiome
Escherichia_phage_muut	muut	645044530_____645044523	0	146307	171451	645044530	645044530_____645044523	Escherichia
Escherichia_phage_muut	muut	2700988992_____2700998706	0	146307	168966	2700988992	2700988992_____2700998706	Escherichia
Escherichia_phage_muut	muut	2700989051_____2700998830	0	146307	165179	2700989051	2700989051_____2700998830	Escherichia
Escherichia_phage_muut	muut	2706796106_____2706858350	0	146307	170788	2706796106	2706796106_____2706858350	Escherichia
Escherichia_phage_muut	muut	2700989088_____2700998888	0	146307	168401	2700989088	2700989088_____2700998888	Escherichia
Escherichia_phage_muut	muut	650627083_____650627039	0	146307	170605	650627083	650627083_____650627039	Shigella
Escherichia_phage_muut	muut	641201008_____641201039	0	146307	165890	641201008	641201008_____641201039	Escherichia
Escherichia_phage_muut	muut	2595698911_____2595727893	0	146307	166499	2595698911	2595698911_____2595727893	Escherichia
Escherichia_phage_muut	muut	2706796370_____2706858641	0	146307	169621	2706796370	2706796370_____2706858641	Shigella
Escherichia_phage_muut	muut	2706796267_____2706858521	0	146307	136896	2706796267	2706796267_____2706858521	Escherichia
Escherichia_phage_muut	muut	638276019_____638275423	0	146307	168903	638276019	638276019_____638275423	Escherichia
Escherichia_phage_muut	muut	2706795401_____2706857544	0	146307	170822	2706795401	2706795401_____2706857544	Escherichia
Escherichia_phage_muut	muut	2700988962_____2700998675	0	146307	166007	2700988962	2700988962_____2700998675	Escherichia
Escherichia_phage_muut	muut	2595698292_____2595727274	1	146307	136947	2595698292	2595698292_____2595727274	Escherichia
Escherichia_phage_muut	muut	2711768827_____2711875042	0	146307	166977	2711768827	2711768827_____2711875042	Escherichia
Escherichia_phage_muut	muut	2765235844_____2765256693	0	146307	169936	2765235844	2765235844_____2765256693	Escherichia
Escherichia_phage_muut	muut	2706795356_____2706857499	0	146307	170473	2706795356	2706795356_____2706857499	Escherichia
Escherichia_phage_muut	muut	643677412_____643677468	0	146307	165429	643677412	643677412_____643677468	Escherichia
Escherichia_phage_muut	muut	2706795510_____2706857661	0	146307	165772	2706795510	2706795510_____2706857661	Escherichia
Escherichia_phage_muut	muut	2706796454_____2706858736	0	146307	168470	2706796454	2706796454_____2706858736	Escherichia
Escherichia_phage_muut	muut	2595698838_____2595727820	23	146307	147737	2595698838	2595698838_____2595727820	Escherichia
Escherichia_phage_muut	muut	2706796571_____2706858884	0	146307	167467	2706796571	2706796571_____2706858884	Escherichia
Escherichia_phage_muut	muut	2708742376_____2708742457	0	146307	147303	2708742376	2708742376_____2708742457	Staphylococcus
Escherichia_phage_muut	muut	2706796270_____2706858524	0	146307	87603	2706796270	2706796270_____2706858524	Salmonella
Escherichia_phage_muut	muut	2706796317_____2706858581	0	146307	168993	2706796317	2706796317_____2706858581	Shigella
Escherichia_phage_muut	muut	2706795326_____2706857458	0	146307	167318	2706795326	2706795326_____2706857458	Escherichia
Escherichia_phage_muut	muut	2700988948_____2700998659	0	146307	168402	2700988948	2700988948_____2700998659	Escherichia
Escherichia_phage_muut	muut	2706795797_____2706858002	0	146307	166783	2706795797	2706795797_____2706858002	Escherichia
Escherichia_phage_muut	muut	2595698701_____2595727683	0	146307	166452	2595698701	2595698701_____2595727683	Escherichia
Escherichia_phage_muut	muut	2706796783_____2706859142	0	146307	86252	2706796783	2706796783_____2706859142	Escherichia
Escherichia_phage_muut	muut	2706796531_____2706858837	0	146307	168771	2706796531	2706796531_____2706858837	Escherichia
Escherichia_phage_muut	muut	2706796638_____2706858968	0	146307	139020	2706796638	2706796638_____2706858968	Escherichia
Escherichia_phage_muut	muut	2700989088_____2700998887	0	146307	168401	2700989088	2700989088_____2700998887	Escherichia
Escherichia_phage_muut	muut	2706796314_____2706858578	0	146307	166634	2706796314	2706796314_____2706858578	Shigella
Escherichia_phage_muut	muut	2706795136_____2706857241	0	146307	87712	2706795136	2706795136_____2706857241	Escherichia
Escherichia_phage_muut	muut	2706796097_____2706858341	0	146307	90743	2706796097	2706796097_____2706858341	Escherichia
Escherichia_phage_muut	muut	2700988935_____2700998645	0	146307	168401	2700988935	2700988935_____2700998645	Escherichia
Escherichia_phage_muut	muut	2700989051_____2700998829	0	146307	165179	2700989051	2700989051_____2700998829	Escherichia
Escherichia_phage_muut	muut	2706796204_____2706858457	0	146307	87662	2706796204	2706796204_____2706858457	Escherichia
Escherichia_phage_muut	muut	2706796254_____2706858507	0	146307	167785	2706796254	2706796254_____2706858507	Yersinia
Escherichia_phage_muut	muut	2700988906_____2700998614	0	146307	168394	2700988906	2700988906_____2700998614	Escherichia
Escherichia_phage_muut	muut	2700989069_____2700998852	0	146307	168395	2700989069	2700989069_____2700998852	Escherichia
Escherichia_phage_muut	muut	2706796173_____2706858420	0	146307	170770	2706796173	2706796173_____2706858420	Escherichia
Escherichia_phage_muut	muut	3300014004_____Ga0122311_100010	22	146307	153095	3300014004	3300014004_____Ga0122311_100010	Escherichia
Escherichia_phage_muut	muut	3300014776_____Ga0134555_1000006	0	146307	167480	3300014776	3300014776_____Ga0134555_1000006	Microbiome
Escherichia_phage_muut	muut	638276012_____638276906	0	146307	167560	638276012	638276012_____638276906	Escherichia
Escherichia_phage_muut	muut	2765235845_____2765256694	0	146307	168929	2765235845	2765235845_____2765256694	Escherichia
Escherichia_phage_muut	muut	2700989107_____2700998907	0	146307	168395	2700989107	2700989107_____2700998907	Escherichia
Escherichia_phage_muut	muut	2700988929_____2700998639	0	146307	168394	2700988929	2700988929_____2700998639	Escherichia
Escherichia_phage_muut	muut	645044533_____645044531	0	146307	88487	645044533	645044533_____645044531	Escherichia
Escherichia_phage_muut	muut	2706795554_____2706857705	0	146307	164999	2706795554	2706795554_____2706857705	Shigella
Escherichia_phage_muut	muut	2700988996_____2700998729	0	146307	167435	2700988996	2700988996_____2700998729	Escherichia
Escherichia_phage_muut	muut	2706795653_____2706857841	0	146307	167298	2706795653	2706795653_____2706857841	Escherichia
Escherichia_phage_muut	muut	2700988948_____2700998658	0	146307	168402	2700988948	2700988948_____2700998658	Escherichia
Escherichia_phage_muut	muut	643677413_____643677465	0	146307	168394	643677413	643677413_____643677465	Escherichia
Escherichia_phage_outra	outra	3300010283_____Ga0129312_1000034	98	145482	145394	3300010283	3300010283_____Ga0129312_1000034	Microbiome
Escherichia_phage_outra	outra	2588253557_____2588266170	96	145482	148612	2588253557	2588253557_____2588266170	Escherichia
Escherichia_phage_outra	outra	2595698838_____2595727820	26	145482	147737	2595698838	2595698838_____2595727820	Escherichia
Escherichia_phage_outra	outra	2706796783_____2706859142	0	145482	86252	2706796783	2706796783_____2706859142	Escherichia
Escherichia_phage_outra	outra	2595698427_____2595727409	0	145482	136910	2595698427	2595698427_____2595727409	Escherichia
Escherichia_phage_outra	outra	2706796270_____2706858524	0	145482	87603	2706796270	2706796270_____2706858524	Salmonella
Escherichia_phage_outra	outra	2595698292_____2595727274	0	145482	136947	2595698292	2595698292_____2595727274	Escherichia
Escherichia_phage_outra	outra	2706796204_____2706858457	0	145482	87662	2706796204	2706796204_____2706858457	Escherichia
Escherichia_phage_outra	outra	2706796097_____2706858341	0	145482	90743	2706796097	2706796097_____2706858341	Escherichia
Escherichia_phage_outra	outra	645044533_____645044531	0	145482	88487	645044533	645044533_____645044531	Escherichia
Escherichia_phage_outra	outra	3300010279_____Ga0129313_1000039	0	145482	137418	3300010279	3300010279_____Ga0129313_1000039	Microbiome
Escherichia_phage_outra	outra	2706796638_____2706858968	0	145482	139020	2706796638	2706796638_____2706858968	Escherichia
Escherichia_phage_outra	outra	3300014004_____Ga0122311_100010	23	145482	153095	3300014004	3300014004_____Ga0122311_100010	Escherichia
Escherichia_phage_outra	outra	2708742376_____2708742457	0	145482	147303	2708742376	2708742376_____2708742457	Staphylococcus
Escherichia_phage_outra	outra	2706795136_____2706857241	0	145482	87712	2706795136	2706795136_____2706857241	Escherichia
Escherichia_phage_outra	outra	2706796267_____2706858521	0	145482	136896	2706796267	2706796267_____2706858521	Escherichia
Escherichia_phage_outra	outra	642918837_____642918912	0	145482	137947	642918837	642918837_____642918912	Escherichia
Escherichia_phage_outra	outra	3300010283_____Ga0129312_1000040	0	145482	136303	3300010283	3300010283_____Ga0129312_1000040	Microbiome
Escherichia_phage_kaaroe	kaaroe	641509423_____641509417	97	163719	164270	641509423	641509423_____641509417	Escherichia
Escherichia_phage_kaaroe	kaaroe	638276011_____638276937	97	163719	164018	638276011	638276011_____638276937	Escherichia
Escherichia_phage_kaaroe	kaaroe	2700988763_____2700998359	97	163719	163424	2700988763	2700988763_____2700998359	Escherichia
Escherichia_phage_kaaroe	kaaroe	645044531_____645044522	94	163719	166418	645044531	645044531_____645044522	Escherichia
Escherichia_phage_kaaroe	kaaroe	3300010279_____Ga0129313_1000058	0	163719	116589	3300010279	3300010279_____Ga0129313_1000058	Microbiome
Escherichia_phage_kaaroe	kaaroe	2700989088_____2700998887	0	163719	168401	2700989088	2700989088_____2700998887	Escherichia
Escherichia_phage_kaaroe	kaaroe	2706796314_____2706858578	0	163719	166634	2706796314	2706796314_____2706858578	Shigella
Escherichia_phage_kaaroe	kaaroe	2595698701_____2595727683	0	163719	166452	2595698701	2595698701_____2595727683	Escherichia
Escherichia_phage_kaaroe	kaaroe	643677412_____643677468	0	163719	165429	643677412	643677412_____643677468	Escherichia
Escherichia_phage_kaaroe	kaaroe	2588253578_____2588266248	0	163719	167063	2588253578	2588253578_____2588266248	Yersinia
Escherichia_phage_kaaroe	kaaroe	2700988996_____2700998729	0	163719	167435	2700988996	2700988996_____2700998729	Escherichia
Escherichia_phage_kaaroe	kaaroe	2700989088_____2700998888	0	163719	168401	2700989088	2700989088_____2700998888	Escherichia
Escherichia_phage_kaaroe	kaaroe	2595698700_____2595727682	0	163719	167396	2595698700	2595698700_____2595727682	Escherichia
Escherichia_phage_kaaroe	kaaroe	2700989051_____2700998829	0	163719	165179	2700989051	2700989051_____2700998829	Escherichia
Escherichia_phage_kaaroe	kaaroe	2706795658_____2706857846	0	163719	167124	2706795658	2706795658_____2706857846	Escherichia
Escherichia_phage_kaaroe	kaaroe	2706795554_____2706857705	0	163719	164999	2706795554	2706795554_____2706857705	Shigella
Escherichia_phage_kaaroe	kaaroe	2706795408_____2706857551	1	163719	170336	2706795408	2706795408_____2706857551	Escherichia
Escherichia_phage_kaaroe	kaaroe	2706796106_____2706858350	0	163719	170788	2706796106	2706796106_____2706858350	Escherichia
Escherichia_phage_kaaroe	kaaroe	651703089_____651703083	0	163719	165919	651703089	651703089_____651703083	Shigella
Escherichia_phage_kaaroe	kaaroe	2706795510_____2706857661	1	163719	165772	2706795510	2706795510_____2706857661	Escherichia
Escherichia_phage_kaaroe	kaaroe	2706796173_____2706858420	0	163719	170770	2706796173	2706796173_____2706858420	Escherichia
Escherichia_phage_kaaroe	kaaroe	638276012_____638276906	0	163719	167560	638276012	638276012_____638276906	Escherichia
Escherichia_phage_kaaroe	kaaroe	2765235845_____2765256694	0	163719	168929	2765235845	2765235845_____2765256694	Escherichia
Escherichia_phage_kaaroe	kaaroe	2706796254_____2706858507	0	163719	167785	2706796254	2706796254_____2706858507	Yersinia
Escherichia_phage_kaaroe	kaaroe	2700989051_____2700998830	0	163719	165179	2700989051	2700989051_____2700998830	Escherichia
Escherichia_phage_kaaroe	kaaroe	643677413_____643677465	0	163719	168394	643677413	643677413_____643677465	Escherichia
Escherichia_phage_kvi	kvi	641509423_____641509417	95	163673	164270	641509423	641509423_____641509417	Escherichia
Escherichia_phage_kvi	kvi	638276011_____638276937	95	163673	164018	638276011	638276011_____638276937	Escherichia
Escherichia_phage_kvi	kvi	2700988763_____2700998359	94	163673	163424	2700988763	2700988763_____2700998359	Escherichia
Escherichia_phage_kvi	kvi	645044531_____645044522	93	163673	166418	645044531	645044531_____645044522	Escherichia
Escherichia_phage_kvi	kvi	643677412_____643677468	1	163673	165429	643677412	643677412_____643677468	Escherichia
Escherichia_phage_kvi	kvi	2700989088_____2700998887	0	163673	168401	2700989088	2700989088_____2700998887	Escherichia
Escherichia_phage_kvi	kvi	2706795408_____2706857551	1	163673	170336	2706795408	2706795408_____2706857551	Escherichia
Escherichia_phage_kvi	kvi	2700988962_____2700998675	0	163673	166007	2700988962	2700988962_____2700998675	Escherichia
Escherichia_phage_kvi	kvi	643677413_____643677465	0	163673	168394	643677413	643677413_____643677465	Escherichia
Escherichia_phage_kvi	kvi	2700989088_____2700998888	0	163673	168401	2700989088	2700989088_____2700998888	Escherichia
Escherichia_phage_kvi	kvi	2706796454_____2706858736	0	163673	168470	2706796454	2706796454_____2706858736	Escherichia
Escherichia_phage_kvi	kvi	2700988906_____2700998614	0	163673	168394	2700988906	2700988906_____2700998614	Escherichia
Escherichia_phage_kvi	kvi	2700988996_____2700998729	0	163673	167435	2700988996	2700988996_____2700998729	Escherichia
Escherichia_phage_kvi	kvi	638276012_____638276906	0	163673	167560	638276012	638276012_____638276906	Escherichia
Escherichia_phage_kvi	kvi	2700988929_____2700998639	0	163673	168394	2700988929	2700988929_____2700998639	Escherichia
Escherichia_phage_kvi	kvi	2706795554_____2706857705	0	163673	164999	2706795554	2706795554_____2706857705	Shigella
Escherichia_phage_kvi	kvi	3300010279_____Ga0129313_1000058	0	163673	116589	3300010279	3300010279_____Ga0129313_1000058	Microbiome
Escherichia_phage_kvi	kvi	2706796317_____2706858581	1	163673	168993	2706796317	2706796317_____2706858581	Shigella
Escherichia_phage_kvi	kvi	650627083_____650627039	0	163673	170605	650627083	650627083_____650627039	Shigella
Escherichia_phage_kvi	kvi	2706795797_____2706858002	0	163673	166783	2706795797	2706795797_____2706858002	Escherichia
Escherichia_phage_kvi	kvi	2700988948_____2700998659	0	163673	168402	2700988948	2700988948_____2700998659	Escherichia
Escherichia_phage_kvi	kvi	2700989051_____2700998829	0	163673	165179	2700989051	2700989051_____2700998829	Escherichia
Escherichia_phage_kvi	kvi	641201008_____641201039	0	163673	165890	641201008	641201008_____641201039	Escherichia
Escherichia_phage_kvi	kvi	2700989051_____2700998830	0	163673	165179	2700989051	2700989051_____2700998830	Escherichia
Escherichia_phage_kvi	kvi	2706795510_____2706857661	0	163673	165772	2706795510	2706795510_____2706857661	Escherichia
Escherichia_phage_kvi	kvi	2706795326_____2706857458	0	163673	167318	2706795326	2706795326_____2706857458	Escherichia
Escherichia_phage_kvi	kvi	2706796254_____2706858507	1	163673	167785	2706796254	2706796254_____2706858507	Yersinia
Escherichia_phage_kvi	kvi	2595698701_____2595727683	0	163673	166452	2595698701	2595698701_____2595727683	Escherichia
Escherichia_phage_kvi	kvi	2765235845_____2765256694	1	163673	168929	2765235845	2765235845_____2765256694	Escherichia
Escherichia_phage_kvi	kvi	2706796282_____2706858536	0	163673	170650	2706796282	2706796282_____2706858536	Shigella
Escherichia_phage_kvi	kvi	2706796106_____2706858350	0	163673	170788	2706796106	2706796106_____2706858350	Escherichia
Escherichia_phage_kvi	kvi	2706796173_____2706858420	0	163673	170770	2706796173	2706796173_____2706858420	Escherichia
Escherichia_phage_kvi	kvi	2700989107_____2700998907	0	163673	168395	2700989107	2700989107_____2700998907	Escherichia
Escherichia_phage_kvi	kvi	2700988935_____2700998645	0	163673	168401	2700988935	2700988935_____2700998645	Escherichia
Escherichia_phage_kvi	kvi	2588253578_____2588266248	0	163673	167063	2588253578	2588253578_____2588266248	Yersinia
Escherichia_phage_kvi	kvi	2706796314_____2706858578	0	163673	166634	2706796314	2706796314_____2706858578	Shigella
Escherichia_phage_kvi	kvi	2700988948_____2700998658	0	163673	168402	2700988948	2700988948_____2700998658	Escherichia
Escherichia_phage_kvi	kvi	2700989069_____2700998852	0	163673	168395	2700989069	2700989069_____2700998852	Escherichia
Escherichia_phage_kvi	kvi	2706795394_____2706857537	0	163673	171541	2706795394	2706795394_____2706857537	Escherichia
Escherichia_phage_kvi	kvi	2595698700_____2595727682	1	163673	167396	2595698700	2595698700_____2595727682	Escherichia
Escherichia_phage_dhaeg	dhaeg	648936714_____648936727	93	170817	172253	648936714	648936714_____648936727	Escherichia
Escherichia_phage_dhaeg	dhaeg	2706795510_____2706857661	17	170817	165772	2706795510	2706795510_____2706857661	Escherichia
Escherichia_phage_dhaeg	dhaeg	2700988948_____2700998658	12	170817	168402	2700988948	2700988948_____2700998658	Escherichia
Escherichia_phage_dhaeg	dhaeg	2706795401_____2706857544	52	170817	170822	2706795401	2706795401_____2706857544	Escherichia
Escherichia_phage_dhaeg	dhaeg	2700988935_____2700998645	12	170817	168401	2700988935	2700988935_____2700998645	Escherichia
Escherichia_phage_dhaeg	dhaeg	2706795408_____2706857551	59	170817	170336	2706795408	2706795408_____2706857551	Escherichia
Escherichia_phage_dhaeg	dhaeg	643677413_____643677465	15	170817	168394	643677413	643677413_____643677465	Escherichia
Escherichia_phage_dhaeg	dhaeg	2706796314_____2706858578	12	170817	166634	2706796314	2706796314_____2706858578	Shigella
Escherichia_phage_dhaeg	dhaeg	2706796531_____2706858837	17	170817	168771	2706796531	2706796531_____2706858837	Escherichia
Escherichia_phage_dhaeg	dhaeg	2602041869_____2602082639	16	170817	169158	2602041869	2602041869_____2602082639	Escherichia
Escherichia_phage_dhaeg	dhaeg	2700988929_____2700998639	12	170817	168394	2700988929	2700988929_____2700998639	Escherichia
Escherichia_phage_dhaeg	dhaeg	2706796454_____2706858736	15	170817	168470	2706796454	2706796454_____2706858736	Escherichia
Escherichia_phage_dhaeg	dhaeg	2588253557_____2588266170	0	170817	148612	2588253557	2588253557_____2588266170	Escherichia
Escherichia_phage_dhaeg	dhaeg	2595698701_____2595727683	14	170817	166452	2595698701	2595698701_____2595727683	Escherichia
Escherichia_phage_dhaeg	dhaeg	2700988906_____2700998614	12	170817	168394	2700988906	2700988906_____2700998614	Escherichia
Escherichia_phage_dhaeg	dhaeg	2700989051_____2700998830	12	170817	165179	2700989051	2700989051_____2700998830	Escherichia
Escherichia_phage_dhaeg	dhaeg	2711768827_____2711875042	18	170817	166977	2711768827	2711768827_____2711875042	Escherichia
Escherichia_phage_dhaeg	dhaeg	2700989088_____2700998888	15	170817	168401	2700989088	2700989088_____2700998888	Escherichia
Escherichia_phage_dhaeg	dhaeg	2706795653_____2706857841	12	170817	167298	2706795653	2706795653_____2706857841	Escherichia
Escherichia_phage_dhaeg	dhaeg	2700989088_____2700998887	15	170817	168401	2700989088	2700989088_____2700998887	Escherichia
Escherichia_phage_dhaeg	dhaeg	2700989051_____2700998829	12	170817	165179	2700989051	2700989051_____2700998829	Escherichia
Escherichia_phage_dhaeg	dhaeg	2706795797_____2706858002	15	170817	166783	2706795797	2706795797_____2706858002	Escherichia
Escherichia_phage_dhaeg	dhaeg	2700988996_____2700998729	12	170817	167435	2700988996	2700988996_____2700998729	Escherichia
Escherichia_phage_dhaeg	dhaeg	2706796173_____2706858420	15	170817	170770	2706796173	2706796173_____2706858420	Escherichia
Escherichia_phage_dhaeg	dhaeg	650627083_____650627039	55	170817	170605	650627083	650627083_____650627039	Shigella
Escherichia_phage_dhaeg	dhaeg	2700988948_____2700998659	12	170817	168402	2700988948	2700988948_____2700998659	Escherichia
Escherichia_phage_dhaeg	dhaeg	2588253578_____2588266248	13	170817	167063	2588253578	2588253578_____2588266248	Yersinia
Escherichia_phage_dhaeg	dhaeg	2706795725_____2706857930	16	170817	169062	2706795725	2706795725_____2706857930	Shigella
Escherichia_phage_dhaeg	dhaeg	3300014776_____Ga0134555_1000006	19	170817	167480	3300014776	3300014776_____Ga0134555_1000006	Microbiome
Escherichia_phage_dhaeg	dhaeg	2706796571_____2706858884	14	170817	167467	2706796571	2706796571_____2706858884	Escherichia
Escherichia_phage_dhaeg	dhaeg	2595698911_____2595727893	15	170817	166499	2595698911	2595698911_____2595727893	Escherichia
Escherichia_phage_dhaeg	dhaeg	2700989081_____2700998878	10	170817	168896	2700989081	2700989081_____2700998878	Escherichia
Escherichia_phage_dhaeg	dhaeg	650627041_____650627097	52	170817	169285	650627041	650627041_____650627097	Escherichia
Escherichia_phage_dhaeg	dhaeg	651703089_____651703083	14	170817	165919	651703089	651703089_____651703083	Shigella
Escherichia_phage_dhaeg	dhaeg	2700989107_____2700998907	12	170817	168395	2700989107	2700989107_____2700998907	Escherichia
Escherichia_phage_dhaeg	dhaeg	2700989069_____2700998852	12	170817	168395	2700989069	2700989069_____2700998852	Escherichia
Escherichia_phage_dhaeg	dhaeg	2706796236_____2706858489	18	170817	169148	2706796236	2706796236_____2706858489	Escherichia
Escherichia_phage_dhaeg	dhaeg	641201008_____641201039	13	170817	165890	641201008	641201008_____641201039	Escherichia
Escherichia_phage_dhaeg	dhaeg	2700988962_____2700998675	13	170817	166007	2700988962	2700988962_____2700998675	Escherichia
Escherichia_phage_dhaeg	dhaeg	2700988992_____2700998706	10	170817	168966	2700988992	2700988992_____2700998706	Escherichia
Escherichia_phage_dhaeg	dhaeg	2706796370_____2706858641	15	170817	169621	2706796370	2706796370_____2706858641	Shigella
Escherichia_phage_dhaeg	dhaeg	643677412_____643677468	14	170817	165429	643677412	643677412_____643677468	Escherichia
Escherichia_phage_dhaeg	dhaeg	2706795658_____2706857846	17	170817	167124	2706795658	2706795658_____2706857846	Escherichia
Escherichia_phage_dhaeg	dhaeg	2706796106_____2706858350	13	170817	170788	2706796106	2706796106_____2706858350	Escherichia
Escherichia_phage_dhaeg	dhaeg	638276012_____638276906	16	170817	167560	638276012	638276012_____638276906	Escherichia
Escherichia_phage_dhaeg	dhaeg	2706796317_____2706858581	13	170817	168993	2706796317	2706796317_____2706858581	Shigella
Escherichia_phage_dhaeg	dhaeg	2706795394_____2706857537	50	170817	171541	2706795394	2706795394_____2706857537	Escherichia
Escherichia_phage_dhaeg	dhaeg	3300010279_____Ga0129313_1000058	9	170817	116589	3300010279	3300010279_____Ga0129313_1000058	Microbiome
Escherichia_phage_dhaeg	dhaeg	638276019_____638275423	10	170817	168903	638276019	638276019_____638275423	Escherichia
Escherichia_phage_dhaeg	dhaeg	2706795326_____2706857458	18	170817	167318	2706795326	2706795326_____2706857458	Escherichia
Escherichia_phage_dhaeg	dhaeg	2706795554_____2706857705	16	170817	164999	2706795554	2706795554_____2706857705	Shigella
Escherichia_phage_dhaeg	dhaeg	2706796282_____2706858536	14	170817	170650	2706796282	2706796282_____2706858536	Shigella
Escherichia_phage_dhaeg	dhaeg	2595698700_____2595727682	17	170817	167396	2595698700	2595698700_____2595727682	Escherichia
Escherichia_phage_dhaeg	dhaeg	2706796254_____2706858507	12	170817	167785	2706796254	2706796254_____2706858507	Yersinia
Escherichia_phage_dhaeg	dhaeg	645044530_____645044523	88	170817	171451	645044530	645044530_____645044523	Escherichia
Escherichia_phage_dhaeg	dhaeg	641509422_____641509463	88	170817	170523	641509422	641509422_____641509463	Escherichia
Escherichia_phage_dhaeg	dhaeg	2765235844_____2765256693	86	170817	169936	2765235844	2765235844_____2765256693	Escherichia
Escherichia_phage_dhaeg	dhaeg	2706795356_____2706857499	86	170817	170473	2706795356	2706795356_____2706857499	Escherichia
Escherichia_phage_dhaeg	dhaeg	2765235845_____2765256694	84	170817	168929	2765235845	2765235845_____2765256694	Escherichia
Escherichia_phage_dhaeg	dhaeg	2595698562_____2595727544	83	170817	168066	2595698562	2595698562_____2595727544	Escherichia
Escherichia_phage_mogra	mogra	2706796531_____2706858837	97	168724	168771	2706796531	2706796531_____2706858837	Escherichia
Escherichia_phage_mogra	mogra	2706796236_____2706858489	97	168724	169148	2706796236	2706796236_____2706858489	Escherichia
Escherichia_phage_mogra	mogra	2706796370_____2706858641	96	168724	169621	2706796370	2706796370_____2706858641	Shigella
Escherichia_phage_mogra	mogra	2602041869_____2602082639	95	168724	169158	2602041869	2602041869_____2602082639	Escherichia
Escherichia_phage_mogra	mogra	2706795326_____2706857458	94	168724	167318	2706795326	2706795326_____2706857458	Escherichia
Escherichia_phage_mogra	mogra	2706795725_____2706857930	94	168724	169062	2706795725	2706795725_____2706857930	Shigella
Escherichia_phage_mogra	mogra	3300014776_____Ga0134555_1000006	93	168724	167480	3300014776	3300014776_____Ga0134555_1000006	Microbiome
Escherichia_phage_mogra	mogra	2706795356_____2706857499	17	168724	170473	2706795356	2706795356_____2706857499	Escherichia
Escherichia_phage_mogra	mogra	651703089_____651703083	46	168724	165919	651703089	651703089_____651703083	Shigella
Escherichia_phage_mogra	mogra	2700988962_____2700998675	43	168724	166007	2700988962	2700988962_____2700998675	Escherichia
Escherichia_phage_mogra	mogra	2706796454_____2706858736	43	168724	168470	2706796454	2706796454_____2706858736	Escherichia
Escherichia_phage_mogra	mogra	3300014004_____Ga0122311_100010	0	168724	153095	3300014004	3300014004_____Ga0122311_100010	Escherichia
Escherichia_phage_mogra	mogra	2706795797_____2706858002	41	168724	166783	2706795797	2706795797_____2706858002	Escherichia
Escherichia_phage_mogra	mogra	2706795554_____2706857705	41	168724	164999	2706795554	2706795554_____2706857705	Shigella
Escherichia_phage_mogra	mogra	2700989107_____2700998907	46	168724	168395	2700989107	2700989107_____2700998907	Escherichia
Escherichia_phage_mogra	mogra	2700989051_____2700998830	47	168724	165179	2700989051	2700989051_____2700998830	Escherichia
Escherichia_phage_mogra	mogra	2700989069_____2700998852	46	168724	168395	2700989069	2700989069_____2700998852	Escherichia
Escherichia_phage_mogra	mogra	2765235845_____2765256694	19	168724	168929	2765235845	2765235845_____2765256694	Escherichia
Escherichia_phage_mogra	mogra	2700988948_____2700998659	46	168724	168402	2700988948	2700988948_____2700998659	Escherichia
Escherichia_phage_mogra	mogra	2700989088_____2700998888	43	168724	168401	2700989088	2700989088_____2700998888	Escherichia
Escherichia_phage_mogra	mogra	650627041_____650627097	9	168724	169285	650627041	650627041_____650627097	Escherichia
Escherichia_phage_mogra	mogra	2706796106_____2706858350	41	168724	170788	2706796106	2706796106_____2706858350	Escherichia
Escherichia_phage_mogra	mogra	638276019_____638275423	45	168724	168903	638276019	638276019_____638275423	Escherichia
Escherichia_phage_mogra	mogra	2706795658_____2706857846	43	168724	167124	2706795658	2706795658_____2706857846	Escherichia
Escherichia_phage_mogra	mogra	2706795401_____2706857544	14	168724	170822	2706795401	2706795401_____2706857544	Escherichia
Escherichia_phage_mogra	mogra	2700989081_____2700998878	46	168724	168896	2700989081	2700989081_____2700998878	Escherichia
Escherichia_phage_mogra	mogra	2595698562_____2595727544	16	168724	168066	2595698562	2595698562_____2595727544	Escherichia
Escherichia_phage_mogra	mogra	2595698911_____2595727893	47	168724	166499	2595698911	2595698911_____2595727893	Escherichia
Escherichia_phage_mogra	mogra	2706795510_____2706857661	46	168724	165772	2706795510	2706795510_____2706857661	Escherichia
Escherichia_phage_mogra	mogra	2706796282_____2706858536	39	168724	170650	2706796282	2706796282_____2706858536	Shigella
Escherichia_phage_mogra	mogra	641509422_____641509463	15	168724	170523	641509422	641509422_____641509463	Escherichia
Escherichia_phage_mogra	mogra	2595698701_____2595727683	42	168724	166452	2595698701	2595698701_____2595727683	Escherichia
Escherichia_phage_mogra	mogra	2700988948_____2700998658	46	168724	168402	2700988948	2700988948_____2700998658	Escherichia
Escherichia_phage_mogra	mogra	650627083_____650627039	10	168724	170605	650627083	650627083_____650627039	Shigella
Escherichia_phage_mogra	mogra	641201008_____641201039	43	168724	165890	641201008	641201008_____641201039	Escherichia
Escherichia_phage_mogra	mogra	2706796173_____2706858420	40	168724	170770	2706796173	2706796173_____2706858420	Escherichia
Escherichia_phage_mogra	mogra	2706796571_____2706858884	47	168724	167467	2706796571	2706796571_____2706858884	Escherichia
Escherichia_phage_mogra	mogra	2588253578_____2588266248	48	168724	167063	2588253578	2588253578_____2588266248	Yersinia
Escherichia_phage_mogra	mogra	2706795394_____2706857537	7	168724	171541	2706795394	2706795394_____2706857537	Escherichia
Escherichia_phage_mogra	mogra	2700988996_____2700998729	41	168724	167435	2700988996	2700988996_____2700998729	Escherichia
Escherichia_phage_mogra	mogra	2765235844_____2765256693	19	168724	169936	2765235844	2765235844_____2765256693	Escherichia
Escherichia_phage_mogra	mogra	2700989088_____2700998887	43	168724	168401	2700989088	2700989088_____2700998887	Escherichia
Escherichia_phage_mogra	mogra	2595698838_____2595727820	0	168724	147737	2595698838	2595698838_____2595727820	Escherichia
Escherichia_phage_mogra	mogra	2700989051_____2700998829	47	168724	165179	2700989051	2700989051_____2700998829	Escherichia
Escherichia_phage_mogra	mogra	2706796254_____2706858507	40	168724	167785	2706796254	2706796254_____2706858507	Yersinia
Escherichia_phage_mogra	mogra	2700988992_____2700998706	46	168724	168966	2700988992	2700988992_____2700998706	Escherichia
Escherichia_phage_mogra	mogra	2700988906_____2700998614	46	168724	168394	2700988906	2700988906_____2700998614	Escherichia
Escherichia_phage_mogra	mogra	648936714_____648936727	17	168724	172253	648936714	648936714_____648936727	Escherichia
Escherichia_phage_mogra	mogra	2706795653_____2706857841	45	168724	167298	2706795653	2706795653_____2706857841	Escherichia
Escherichia_phage_mogra	mogra	2700988935_____2700998645	46	168724	168401	2700988935	2700988935_____2700998645	Escherichia
Escherichia_phage_mogra	mogra	2706795408_____2706857551	13	168724	170336	2706795408	2706795408_____2706857551	Escherichia
Escherichia_phage_mogra	mogra	643677413_____643677465	43	168724	168394	643677413	643677413_____643677465	Escherichia
Escherichia_phage_mogra	mogra	645044530_____645044523	14	168724	171451	645044530	645044530_____645044523	Escherichia
Escherichia_phage_mogra	mogra	2711768827_____2711875042	41	168724	166977	2711768827	2711768827_____2711875042	Escherichia
Escherichia_phage_mogra	mogra	643677412_____643677468	43	168724	165429	643677412	643677412_____643677468	Escherichia
Escherichia_phage_mogra	mogra	2706796317_____2706858581	38	168724	168993	2706796317	2706796317_____2706858581	Shigella
Escherichia_phage_mogra	mogra	3300010279_____Ga0129313_1000058	31	168724	116589	3300010279	3300010279_____Ga0129313_1000058	Microbiome
Escherichia_phage_mogra	mogra	645044531_____645044522	1	168724	166418	645044531	645044531_____645044522	Escherichia
Escherichia_phage_mogra	mogra	2595698700_____2595727682	39	168724	167396	2595698700	2595698700_____2595727682	Escherichia
Escherichia_phage_mogra	mogra	2706796314_____2706858578	43	168724	166634	2706796314	2706796314_____2706858578	Shigella
Escherichia_phage_mogra	mogra	2700988929_____2700998639	46	168724	168394	2700988929	2700988929_____2700998639	Escherichia
Escherichia_phage_mogra	mogra	638276012_____638276906	92	168724	167560	638276012	638276012_____638276906	Escherichia
Escherichia_phage_moha	moha	2706796531_____2706858837	97	168676	168771	2706796531	2706796531_____2706858837	Escherichia
Escherichia_phage_moha	moha	2706796236_____2706858489	97	168676	169148	2706796236	2706796236_____2706858489	Escherichia
Escherichia_phage_moha	moha	2706796370_____2706858641	96	168676	169621	2706796370	2706796370_____2706858641	Shigella
Escherichia_phage_moha	moha	2706795326_____2706857458	94	168676	167318	2706795326	2706795326_____2706857458	Escherichia
Escherichia_phage_moha	moha	2706795725_____2706857930	94	168676	169062	2706795725	2706795725_____2706857930	Shigella
Escherichia_phage_moha	moha	2602041869_____2602082639	94	168676	169158	2602041869	2602041869_____2602082639	Escherichia
Escherichia_phage_moha	moha	3300014776_____Ga0134555_1000006	93	168676	167480	3300014776	3300014776_____Ga0134555_1000006	Microbiome
Escherichia_phage_moha	moha	638276012_____638276906	93	168676	167560	638276012	638276012_____638276906	Escherichia
Escherichia_phage_moha	moha	2706795408_____2706857551	13	168676	170336	2706795408	2706795408_____2706857551	Escherichia
Escherichia_phage_moha	moha	2706796571_____2706858884	49	168676	167467	2706796571	2706796571_____2706858884	Escherichia
Escherichia_phage_moha	moha	2706796254_____2706858507	42	168676	167785	2706796254	2706796254_____2706858507	Yersinia
Escherichia_phage_moha	moha	2700988929_____2700998639	47	168676	168394	2700988929	2700988929_____2700998639	Escherichia
Escherichia_phage_moha	moha	2706795394_____2706857537	8	168676	171541	2706795394	2706795394_____2706857537	Escherichia
Escherichia_phage_moha	moha	643677412_____643677468	45	168676	165429	643677412	643677412_____643677468	Escherichia
Escherichia_phage_moha	moha	2706795554_____2706857705	46	168676	164999	2706795554	2706795554_____2706857705	Shigella
Escherichia_phage_moha	moha	2706796314_____2706858578	49	168676	166634	2706796314	2706796314_____2706858578	Shigella
Escherichia_phage_moha	moha	650627041_____650627097	12	168676	169285	650627041	650627041_____650627097	Escherichia
Escherichia_phage_moha	moha	2700988948_____2700998659	47	168676	168402	2700988948	2700988948_____2700998659	Escherichia
Escherichia_phage_moha	moha	2711768827_____2711875042	46	168676	166977	2711768827	2711768827_____2711875042	Escherichia
Escherichia_phage_moha	moha	648936714_____648936727	17	168676	172253	648936714	648936714_____648936727	Escherichia
Escherichia_phage_moha	moha	2700988935_____2700998645	47	168676	168401	2700988935	2700988935_____2700998645	Escherichia
Escherichia_phage_moha	moha	2706795653_____2706857841	47	168676	167298	2706795653	2706795653_____2706857841	Escherichia
Escherichia_phage_moha	moha	2706796317_____2706858581	43	168676	168993	2706796317	2706796317_____2706858581	Shigella
Escherichia_phage_moha	moha	641201008_____641201039	47	168676	165890	641201008	641201008_____641201039	Escherichia
Escherichia_phage_moha	moha	2595698911_____2595727893	48	168676	166499	2595698911	2595698911_____2595727893	Escherichia
Escherichia_phage_moha	moha	638276019_____638275423	48	168676	168903	638276019	638276019_____638275423	Escherichia
Escherichia_phage_moha	moha	2588253557_____2588266170	0	168676	148612	2588253557	2588253557_____2588266170	Escherichia
Escherichia_phage_moha	moha	2706796106_____2706858350	46	168676	170788	2706796106	2706796106_____2706858350	Escherichia
Escherichia_phage_moha	moha	2700988962_____2700998675	47	168676	166007	2700988962	2700988962_____2700998675	Escherichia
Escherichia_phage_moha	moha	2700989051_____2700998829	51	168676	165179	2700989051	2700989051_____2700998829	Escherichia
Escherichia_phage_moha	moha	2700989051_____2700998830	51	168676	165179	2700989051	2700989051_____2700998830	Escherichia
Escherichia_phage_moha	moha	2700988906_____2700998614	47	168676	168394	2700988906	2700988906_____2700998614	Escherichia
Escherichia_phage_moha	moha	2706795658_____2706857846	44	168676	167124	2706795658	2706795658_____2706857846	Escherichia
Escherichia_phage_moha	moha	2700989069_____2700998852	47	168676	168395	2700989069	2700989069_____2700998852	Escherichia
Escherichia_phage_moha	moha	2706796282_____2706858536	42	168676	170650	2706796282	2706796282_____2706858536	Shigella
Escherichia_phage_moha	moha	2765235844_____2765256693	20	168676	169936	2765235844	2765235844_____2765256693	Escherichia
Escherichia_phage_moha	moha	3300014004_____Ga0122311_100010	0	168676	153095	3300014004	3300014004_____Ga0122311_100010	Escherichia
Escherichia_phage_moha	moha	2700989107_____2700998907	47	168676	168395	2700989107	2700989107_____2700998907	Escherichia
Escherichia_phage_moha	moha	2706795797_____2706858002	45	168676	166783	2706795797	2706795797_____2706858002	Escherichia
Escherichia_phage_moha	moha	2700988948_____2700998658	47	168676	168402	2700988948	2700988948_____2700998658	Escherichia
Escherichia_phage_moha	moha	2588253578_____2588266248	50	168676	167063	2588253578	2588253578_____2588266248	Yersinia
Escherichia_phage_moha	moha	2595698562_____2595727544	17	168676	168066	2595698562	2595698562_____2595727544	Escherichia
Escherichia_phage_moha	moha	2700988996_____2700998729	47	168676	167435	2700988996	2700988996_____2700998729	Escherichia
Escherichia_phage_moha	moha	651703089_____651703083	46	168676	165919	651703089	651703089_____651703083	Shigella
Escherichia_phage_moha	moha	2595698700_____2595727682	42	168676	167396	2595698700	2595698700_____2595727682	Escherichia
Escherichia_phage_moha	moha	2706796173_____2706858420	44	168676	170770	2706796173	2706796173_____2706858420	Escherichia
Escherichia_phage_moha	moha	2706795356_____2706857499	18	168676	170473	2706795356	2706795356_____2706857499	Escherichia
Escherichia_phage_moha	moha	2706795510_____2706857661	48	168676	165772	2706795510	2706795510_____2706857661	Escherichia
Escherichia_phage_moha	moha	645044531_____645044522	1	168676	166418	645044531	645044531_____645044522	Escherichia
Escherichia_phage_moha	moha	2700989081_____2700998878	48	168676	168896	2700989081	2700989081_____2700998878	Escherichia
Escherichia_phage_moha	moha	3300010279_____Ga0129313_1000058	34	168676	116589	3300010279	3300010279_____Ga0129313_1000058	Microbiome
Escherichia_phage_moha	moha	2765235845_____2765256694	18	168676	168929	2765235845	2765235845_____2765256694	Escherichia
Escherichia_phage_moha	moha	2706796454_____2706858736	44	168676	168470	2706796454	2706796454_____2706858736	Escherichia
Escherichia_phage_moha	moha	645044530_____645044523	13	168676	171451	645044530	645044530_____645044523	Escherichia
Escherichia_phage_moha	moha	643677413_____643677465	45	168676	168394	643677413	643677413_____643677465	Escherichia
Escherichia_phage_moha	moha	2700988992_____2700998706	48	168676	168966	2700988992	2700988992_____2700998706	Escherichia
Escherichia_phage_moha	moha	2595698838_____2595727820	0	168676	147737	2595698838	2595698838_____2595727820	Escherichia
Escherichia_phage_moha	moha	641509422_____641509463	14	168676	170523	641509422	641509422_____641509463	Escherichia
Escherichia_phage_moha	moha	2700989088_____2700998887	45	168676	168401	2700989088	2700989088_____2700998887	Escherichia
Escherichia_phage_moha	moha	650627083_____650627039	17	168676	170605	650627083	650627083_____650627039	Shigella
Escherichia_phage_moha	moha	2595698701_____2595727683	47	168676	166452	2595698701	2595698701_____2595727683	Escherichia
Escherichia_phage_moha	moha	2700989088_____2700998888	45	168676	168401	2700989088	2700989088_____2700998888	Escherichia
Escherichia_phage_moha	moha	2706795401_____2706857544	16	168676	170822	2706795401	2706795401_____2706857544	Escherichia
Escherichia_phage_moskry	moskry	2706796236_____2706858489	97	169410	169148	2706796236	2706796236_____2706858489	Escherichia
Escherichia_phage_moskry	moskry	2706796370_____2706858641	97	169410	169621	2706796370	2706796370_____2706858641	Shigella
Escherichia_phage_moskry	moskry	2706796531_____2706858837	97	169410	168771	2706796531	2706796531_____2706858837	Escherichia
Escherichia_phage_moskry	moskry	2602041869_____2602082639	96	169410	169158	2602041869	2602041869_____2602082639	Escherichia
Escherichia_phage_moskry	moskry	3300014776_____Ga0134555_1000006	94	169410	167480	3300014776	3300014776_____Ga0134555_1000006	Microbiome
Escherichia_phage_moskry	moskry	638276012_____638276906	93	169410	167560	638276012	638276012_____638276906	Escherichia
Escherichia_phage_moskry	moskry	2706795326_____2706857458	93	169410	167318	2706795326	2706795326_____2706857458	Escherichia
Escherichia_phage_moskry	moskry	2706795725_____2706857930	93	169410	169062	2706795725	2706795725_____2706857930	Shigella
Escherichia_phage_moskry	moskry	2706796454_____2706858736	42	169410	168470	2706796454	2706796454_____2706858736	Escherichia
Escherichia_phage_moskry	moskry	2706795356_____2706857499	15	169410	170473	2706795356	2706795356_____2706857499	Escherichia
Escherichia_phage_moskry	moskry	2706796282_____2706858536	40	169410	170650	2706796282	2706796282_____2706858536	Shigella
Escherichia_phage_moskry	moskry	651703089_____651703083	45	169410	165919	651703089	651703089_____651703083	Shigella
Escherichia_phage_moskry	moskry	645044531_____645044522	0	169410	166418	645044531	645044531_____645044522	Escherichia
Escherichia_phage_moskry	moskry	2706796571_____2706858884	49	169410	167467	2706796571	2706796571_____2706858884	Escherichia
Escherichia_phage_moskry	moskry	2706796317_____2706858581	40	169410	168993	2706796317	2706796317_____2706858581	Shigella
Escherichia_phage_moskry	moskry	2706795653_____2706857841	47	169410	167298	2706795653	2706795653_____2706857841	Escherichia
Escherichia_phage_moskry	moskry	643677412_____643677468	47	169410	165429	643677412	643677412_____643677468	Escherichia
Escherichia_phage_moskry	moskry	2700989081_____2700998878	45	169410	168896	2700989081	2700989081_____2700998878	Escherichia
Escherichia_phage_moskry	moskry	645044530_____645044523	16	169410	171451	645044530	645044530_____645044523	Escherichia
Escherichia_phage_moskry	moskry	2595698700_____2595727682	40	169410	167396	2595698700	2595698700_____2595727682	Escherichia
Escherichia_phage_moskry	moskry	2700989051_____2700998829	48	169410	165179	2700989051	2700989051_____2700998829	Escherichia
Escherichia_phage_moskry	moskry	2706796254_____2706858507	39	169410	167785	2706796254	2706796254_____2706858507	Yersinia
Escherichia_phage_moskry	moskry	2765235844_____2765256693	18	169410	169936	2765235844	2765235844_____2765256693	Escherichia
Escherichia_phage_moskry	moskry	2700988935_____2700998645	45	169410	168401	2700988935	2700988935_____2700998645	Escherichia
Escherichia_phage_moskry	moskry	2700988906_____2700998614	45	169410	168394	2700988906	2700988906_____2700998614	Escherichia
Escherichia_phage_moskry	moskry	2706795394_____2706857537	7	169410	171541	2706795394	2706795394_____2706857537	Escherichia
Escherichia_phage_moskry	moskry	648936714_____648936727	14	169410	172253	648936714	648936714_____648936727	Escherichia
Escherichia_phage_moskry	moskry	2700988996_____2700998729	44	169410	167435	2700988996	2700988996_____2700998729	Escherichia
Escherichia_phage_moskry	moskry	2700988929_____2700998639	45	169410	168394	2700988929	2700988929_____2700998639	Escherichia
Escherichia_phage_moskry	moskry	2706796314_____2706858578	47	169410	166634	2706796314	2706796314_____2706858578	Shigella
Escherichia_phage_moskry	moskry	2700988992_____2700998706	45	169410	168966	2700988992	2700988992_____2700998706	Escherichia
Escherichia_phage_moskry	moskry	2706796106_____2706858350	46	169410	170788	2706796106	2706796106_____2706858350	Escherichia
Escherichia_phage_moskry	moskry	3300010279_____Ga0129313_1000058	33	169410	116589	3300010279	3300010279_____Ga0129313_1000058	Microbiome
Escherichia_phage_moskry	moskry	2706795658_____2706857846	46	169410	167124	2706795658	2706795658_____2706857846	Escherichia
Escherichia_phage_moskry	moskry	2700988948_____2700998658	45	169410	168402	2700988948	2700988948_____2700998658	Escherichia
Escherichia_phage_moskry	moskry	2595698562_____2595727544	15	169410	168066	2595698562	2595698562_____2595727544	Escherichia
Escherichia_phage_moskry	moskry	2700988763_____2700998359	0	169410	163424	2700988763	2700988763_____2700998359	Escherichia
Escherichia_phage_moskry	moskry	2700989107_____2700998907	45	169410	168395	2700989107	2700989107_____2700998907	Escherichia
Escherichia_phage_moskry	moskry	2706796173_____2706858420	42	169410	170770	2706796173	2706796173_____2706858420	Escherichia
Escherichia_phage_moskry	moskry	641201008_____641201039	46	169410	165890	641201008	641201008_____641201039	Escherichia
Escherichia_phage_moskry	moskry	643677413_____643677465	44	169410	168394	643677413	643677413_____643677465	Escherichia
Escherichia_phage_moskry	moskry	2711768827_____2711875042	47	169410	166977	2711768827	2711768827_____2711875042	Escherichia
Escherichia_phage_moskry	moskry	2700989069_____2700998852	45	169410	168395	2700989069	2700989069_____2700998852	Escherichia
Escherichia_phage_moskry	moskry	2706795401_____2706857544	16	169410	170822	2706795401	2706795401_____2706857544	Escherichia
Escherichia_phage_moskry	moskry	638276011_____638276937	0	169410	164018	638276011	638276011_____638276937	Escherichia
Escherichia_phage_moskry	moskry	2706795554_____2706857705	46	169410	164999	2706795554	2706795554_____2706857705	Shigella
Escherichia_phage_moskry	moskry	2706795510_____2706857661	48	169410	165772	2706795510	2706795510_____2706857661	Escherichia
Escherichia_phage_moskry	moskry	2595698911_____2595727893	47	169410	166499	2595698911	2595698911_____2595727893	Escherichia
Escherichia_phage_moskry	moskry	2700989088_____2700998888	44	169410	168401	2700989088	2700989088_____2700998888	Escherichia
Escherichia_phage_moskry	moskry	2700989088_____2700998887	44	169410	168401	2700989088	2700989088_____2700998887	Escherichia
Escherichia_phage_moskry	moskry	2700989051_____2700998830	48	169410	165179	2700989051	2700989051_____2700998830	Escherichia
Escherichia_phage_moskry	moskry	638276019_____638275423	44	169410	168903	638276019	638276019_____638275423	Escherichia
Escherichia_phage_moskry	moskry	2588253557_____2588266170	0	169410	148612	2588253557	2588253557_____2588266170	Escherichia
Escherichia_phage_moskry	moskry	650627083_____650627039	14	169410	170605	650627083	650627083_____650627039	Shigella
Escherichia_phage_moskry	moskry	2706795408_____2706857551	14	169410	170336	2706795408	2706795408_____2706857551	Escherichia
Escherichia_phage_moskry	moskry	2700988962_____2700998675	46	169410	166007	2700988962	2700988962_____2700998675	Escherichia
Escherichia_phage_moskry	moskry	641509422_____641509463	17	169410	170523	641509422	641509422_____641509463	Escherichia
Escherichia_phage_moskry	moskry	650627041_____650627097	11	169410	169285	650627041	650627041_____650627097	Escherichia
Escherichia_phage_moskry	moskry	2588253578_____2588266248	52	169410	167063	2588253578	2588253578_____2588266248	Yersinia
Escherichia_phage_moskry	moskry	2706795797_____2706858002	44	169410	166783	2706795797	2706795797_____2706858002	Escherichia
Escherichia_phage_moskry	moskry	2765235845_____2765256694	16	169410	168929	2765235845	2765235845_____2765256694	Escherichia
Escherichia_phage_moskry	moskry	2595698701_____2595727683	46	169410	166452	2595698701	2595698701_____2595727683	Escherichia
Escherichia_phage_moskry	moskry	2700988948_____2700998659	45	169410	168402	2700988948	2700988948_____2700998659	Escherichia
Escherichia_phage_teqdroes	teqdroes	2706796314_____2706858578	96	166833	166634	2706796314	2706796314_____2706858578	Shigella
Escherichia_phage_teqdroes	teqdroes	2706796571_____2706858884	95	166833	167467	2706796571	2706796571_____2706858884	Escherichia
Escherichia_phage_teqdroes	teqdroes	2706795658_____2706857846	95	166833	167124	2706795658	2706795658_____2706857846	Escherichia
Escherichia_phage_teqdroes	teqdroes	2706795653_____2706857841	95	166833	167298	2706795653	2706795653_____2706857841	Escherichia
Escherichia_phage_teqdroes	teqdroes	2700988996_____2700998729	94	166833	167435	2700988996	2700988996_____2700998729	Escherichia
Escherichia_phage_teqdroes	teqdroes	651703089_____651703083	94	166833	165919	651703089	651703089_____651703083	Shigella
Escherichia_phage_teqdroes	teqdroes	2595698911_____2595727893	94	166833	166499	2595698911	2595698911_____2595727893	Escherichia
Escherichia_phage_teqdroes	teqdroes	2711768827_____2711875042	94	166833	166977	2711768827	2711768827_____2711875042	Escherichia
Escherichia_phage_teqdroes	teqdroes	2595698701_____2595727683	94	166833	166452	2595698701	2595698701_____2595727683	Escherichia
Escherichia_phage_teqdroes	teqdroes	2588253578_____2588266248	94	166833	167063	2588253578	2588253578_____2588266248	Yersinia
Escherichia_phage_teqdroes	teqdroes	2700989088_____2700998887	93	166833	168401	2700989088	2700989088_____2700998887	Escherichia
Escherichia_phage_teqdroes	teqdroes	2700989088_____2700998888	93	166833	168401	2700989088	2700989088_____2700998888	Escherichia
Escherichia_phage_teqdroes	teqdroes	2706796106_____2706858350	93	166833	170788	2706796106	2706796106_____2706858350	Escherichia
Escherichia_phage_teqdroes	teqdroes	643677413_____643677465	93	166833	168394	643677413	643677413_____643677465	Escherichia
Escherichia_phage_teqdroes	teqdroes	2706795510_____2706857661	93	166833	165772	2706795510	2706795510_____2706857661	Escherichia
Escherichia_phage_teqdroes	teqdroes	2700989051_____2700998829	93	166833	165179	2700989051	2700989051_____2700998829	Escherichia
Escherichia_phage_teqdroes	teqdroes	2700989051_____2700998830	93	166833	165179	2700989051	2700989051_____2700998830	Escherichia
Escherichia_phage_teqdroes	teqdroes	650627041_____650627097	13	166833	169285	650627041	650627041_____650627097	Escherichia
Escherichia_phage_teqdroes	teqdroes	2706796531_____2706858837	48	166833	168771	2706796531	2706796531_____2706858837	Escherichia
Escherichia_phage_teqdroes	teqdroes	2765235845_____2765256694	13	166833	168929	2765235845	2765235845_____2765256694	Escherichia
Escherichia_phage_teqdroes	teqdroes	650627083_____650627039	18	166833	170605	650627083	650627083_____650627039	Shigella
Escherichia_phage_teqdroes	teqdroes	3300010279_____Ga0129313_1000058	67	166833	116589	3300010279	3300010279_____Ga0129313_1000058	Microbiome
Escherichia_phage_teqdroes	teqdroes	648936714_____648936727	15	166833	172253	648936714	648936714_____648936727	Escherichia
Escherichia_phage_teqdroes	teqdroes	2765235844_____2765256693	15	166833	169936	2765235844	2765235844_____2765256693	Escherichia
Escherichia_phage_teqdroes	teqdroes	2706795408_____2706857551	18	166833	170336	2706795408	2706795408_____2706857551	Escherichia
Escherichia_phage_teqdroes	teqdroes	2706795394_____2706857537	13	166833	171541	2706795394	2706795394_____2706857537	Escherichia
Escherichia_phage_teqdroes	teqdroes	2706796742_____2706859101	0	166833	87510	2706796742	2706796742_____2706859101	Salmonella
Escherichia_phage_teqdroes	teqdroes	645044530_____645044523	15	166833	171451	645044530	645044530_____645044523	Escherichia
Escherichia_phage_teqdroes	teqdroes	2706795356_____2706857499	11	166833	170473	2706795356	2706795356_____2706857499	Escherichia
Escherichia_phage_teqdroes	teqdroes	2706795326_____2706857458	43	166833	167318	2706795326	2706795326_____2706857458	Escherichia
Escherichia_phage_teqdroes	teqdroes	2595698562_____2595727544	14	166833	168066	2595698562	2595698562_____2595727544	Escherichia
Escherichia_phage_teqdroes	teqdroes	641509422_____641509463	14	166833	170523	641509422	641509422_____641509463	Escherichia
Escherichia_phage_teqdroes	teqdroes	2706796267_____2706858521	0	166833	136896	2706796267	2706796267_____2706858521	Escherichia
Escherichia_phage_teqdroes	teqdroes	2602041869_____2602082639	50	166833	169158	2602041869	2602041869_____2602082639	Escherichia
Escherichia_phage_teqdroes	teqdroes	2706796370_____2706858641	47	166833	169621	2706796370	2706796370_____2706858641	Shigella
Escherichia_phage_teqdroes	teqdroes	2706796638_____2706858968	0	166833	139020	2706796638	2706796638_____2706858968	Escherichia
Escherichia_phage_teqdroes	teqdroes	3300014776_____Ga0134555_1000006	42	166833	167480	3300014776	3300014776_____Ga0134555_1000006	Microbiome
Escherichia_phage_teqdroes	teqdroes	2595698427_____2595727409	0	166833	136910	2595698427	2595698427_____2595727409	Escherichia
Escherichia_phage_teqdroes	teqdroes	642918837_____642918912	0	166833	137947	642918837	642918837_____642918912	Escherichia
Escherichia_phage_teqdroes	teqdroes	3300010283_____Ga0129312_1000040	0	166833	136303	3300010283	3300010283_____Ga0129312_1000040	Microbiome
Escherichia_phage_teqdroes	teqdroes	2706795401_____2706857544	18	166833	170822	2706795401	2706795401_____2706857544	Escherichia
Escherichia_phage_teqdroes	teqdroes	638276012_____638276906	40	166833	167560	638276012	638276012_____638276906	Escherichia
Escherichia_phage_teqdroes	teqdroes	2588253557_____2588266170	0	166833	148612	2588253557	2588253557_____2588266170	Escherichia
Escherichia_phage_teqdroes	teqdroes	2706796236_____2706858489	48	166833	169148	2706796236	2706796236_____2706858489	Escherichia
Escherichia_phage_teqdroes	teqdroes	3300010279_____Ga0129313_1000039	0	166833	137418	3300010279	3300010279_____Ga0129313_1000039	Microbiome
Escherichia_phage_teqdroes	teqdroes	2595698292_____2595727274	0	166833	136947	2595698292	2595698292_____2595727274	Escherichia
Escherichia_phage_teqdroes	teqdroes	2706795725_____2706857930	44	166833	169062	2706795725	2706795725_____2706857930	Shigella
Escherichia_phage_teqdroes	teqdroes	2700988929_____2700998639	92	166833	168394	2700988929	2700988929_____2700998639	Escherichia
Escherichia_phage_teqdroes	teqdroes	2706795797_____2706858002	92	166833	166783	2706795797	2706795797_____2706858002	Escherichia
Escherichia_phage_teqdroes	teqdroes	2700988906_____2700998614	92	166833	168394	2700988906	2700988906_____2700998614	Escherichia
Escherichia_phage_teqdroes	teqdroes	2700988948_____2700998658	92	166833	168402	2700988948	2700988948_____2700998658	Escherichia
Escherichia_phage_teqdroes	teqdroes	2700989069_____2700998852	92	166833	168395	2700989069	2700989069_____2700998852	Escherichia
Escherichia_phage_teqdroes	teqdroes	2706796282_____2706858536	92	166833	170650	2706796282	2706796282_____2706858536	Shigella
Escherichia_phage_teqdroes	teqdroes	2700989107_____2700998907	92	166833	168395	2700989107	2700989107_____2700998907	Escherichia
Escherichia_phage_teqdroes	teqdroes	2706795554_____2706857705	92	166833	164999	2706795554	2706795554_____2706857705	Shigella
Escherichia_phage_teqdroes	teqdroes	2700988948_____2700998659	92	166833	168402	2700988948	2700988948_____2700998659	Escherichia
Escherichia_phage_teqdroes	teqdroes	2700988935_____2700998645	92	166833	168401	2700988935	2700988935_____2700998645	Escherichia
Escherichia_phage_teqdroes	teqdroes	643677412_____643677468	92	166833	165429	643677412	643677412_____643677468	Escherichia
Escherichia_phage_teqdroes	teqdroes	641201008_____641201039	91	166833	165890	641201008	641201008_____641201039	Escherichia
Escherichia_phage_teqdroes	teqdroes	2700988962_____2700998675	91	166833	166007	2700988962	2700988962_____2700998675	Escherichia
Escherichia_phage_teqdroes	teqdroes	2706796454_____2706858736	91	166833	168470	2706796454	2706796454_____2706858736	Escherichia
Escherichia_phage_teqdroes	teqdroes	2706796254_____2706858507	91	166833	167785	2706796254	2706796254_____2706858507	Yersinia
Escherichia_phage_teqdroes	teqdroes	2706796317_____2706858581	90	166833	168993	2706796317	2706796317_____2706858581	Shigella
Escherichia_phage_teqdroes	teqdroes	2700989081_____2700998878	90	166833	168896	2700989081	2700989081_____2700998878	Escherichia
Escherichia_phage_teqdroes	teqdroes	2700988992_____2700998706	90	166833	168966	2700988992	2700988992_____2700998706	Escherichia
Escherichia_phage_teqdroes	teqdroes	638276019_____638275423	90	166833	168903	638276019	638276019_____638275423	Escherichia
Escherichia_phage_teqdroes	teqdroes	2706796173_____2706858420	89	166833	170770	2706796173	2706796173_____2706858420	Escherichia
Escherichia_phage_teqdroes	teqdroes	2595698700_____2595727682	88	166833	167396	2595698700	2595698700_____2595727682	Escherichia
Escherichia_phage_teqhad	teqhad	2706796314_____2706858578	94	167892	166634	2706796314	2706796314_____2706858578	Shigella
Escherichia_phage_teqhad	teqhad	2706795653_____2706857841	94	167892	167298	2706795653	2706795653_____2706857841	Escherichia
Escherichia_phage_teqhad	teqhad	2706795658_____2706857846	94	167892	167124	2706795658	2706795658_____2706857846	Escherichia
Escherichia_phage_teqhad	teqhad	2588253578_____2588266248	94	167892	167063	2588253578	2588253578_____2588266248	Yersinia
Escherichia_phage_teqhad	teqhad	2595698701_____2595727683	93	167892	166452	2595698701	2595698701_____2595727683	Escherichia
Escherichia_phage_teqhad	teqhad	2700989051_____2700998829	93	167892	165179	2700989051	2700989051_____2700998829	Escherichia
Escherichia_phage_teqhad	teqhad	651703089_____651703083	93	167892	165919	651703089	651703089_____651703083	Shigella
Escherichia_phage_teqhad	teqhad	2700989051_____2700998830	93	167892	165179	2700989051	2700989051_____2700998830	Escherichia
Escherichia_phage_teqhad	teqhad	2700989088_____2700998887	93	167892	168401	2700989088	2700989088_____2700998887	Escherichia
Escherichia_phage_teqhad	teqhad	2700988996_____2700998729	93	167892	167435	2700988996	2700988996_____2700998729	Escherichia
Escherichia_phage_teqhad	teqhad	2706796571_____2706858884	93	167892	167467	2706796571	2706796571_____2706858884	Escherichia
Escherichia_phage_teqhad	teqhad	2700989088_____2700998888	93	167892	168401	2700989088	2700989088_____2700998888	Escherichia
Escherichia_phage_teqhad	teqhad	2595698911_____2595727893	93	167892	166499	2595698911	2595698911_____2595727893	Escherichia
Escherichia_phage_teqhad	teqhad	643677413_____643677465	93	167892	168394	643677413	643677413_____643677465	Escherichia
Escherichia_phage_teqhad	teqhad	643677412_____643677468	92	167892	165429	643677412	643677412_____643677468	Escherichia
Escherichia_phage_teqhad	teqhad	2711768827_____2711875042	92	167892	166977	2711768827	2711768827_____2711875042	Escherichia
Escherichia_phage_teqhad	teqhad	2706796106_____2706858350	92	167892	170788	2706796106	2706796106_____2706858350	Escherichia
Escherichia_phage_teqhad	teqhad	2706795510_____2706857661	92	167892	165772	2706795510	2706795510_____2706857661	Escherichia
Escherichia_phage_teqhad	teqhad	2700988962_____2700998675	92	167892	166007	2700988962	2700988962_____2700998675	Escherichia
Escherichia_phage_teqhad	teqhad	641201008_____641201039	92	167892	165890	641201008	641201008_____641201039	Escherichia
Escherichia_phage_teqhad	teqhad	2706795554_____2706857705	92	167892	164999	2706795554	2706795554_____2706857705	Shigella
Escherichia_phage_teqhad	teqhad	2700988929_____2700998639	91	167892	168394	2700988929	2700988929_____2700998639	Escherichia
Escherichia_phage_teqhad	teqhad	2700988906_____2700998614	91	167892	168394	2700988906	2700988906_____2700998614	Escherichia
Escherichia_phage_teqhad	teqhad	2700988935_____2700998645	91	167892	168401	2700988935	2700988935_____2700998645	Escherichia
Escherichia_phage_teqhad	teqhad	2700988948_____2700998658	91	167892	168402	2700988948	2700988948_____2700998658	Escherichia
Escherichia_phage_teqhad	teqhad	2706796282_____2706858536	91	167892	170650	2706796282	2706796282_____2706858536	Shigella
Escherichia_phage_teqhad	teqhad	2706796254_____2706858507	91	167892	167785	2706796254	2706796254_____2706858507	Yersinia
Escherichia_phage_teqhad	teqhad	2700988948_____2700998659	91	167892	168402	2700988948	2700988948_____2700998659	Escherichia
Escherichia_phage_teqhad	teqhad	2700989107_____2700998907	91	167892	168395	2700989107	2700989107_____2700998907	Escherichia
Escherichia_phage_teqhad	teqhad	2700989069_____2700998852	91	167892	168395	2700989069	2700989069_____2700998852	Escherichia
Escherichia_phage_teqhad	teqhad	2706796236_____2706858489	53	167892	169148	2706796236	2706796236_____2706858489	Escherichia
Escherichia_phage_teqhad	teqhad	2706796531_____2706858837	49	167892	168771	2706796531	2706796531_____2706858837	Escherichia
Escherichia_phage_teqhad	teqhad	2595698427_____2595727409	0	167892	136910	2595698427	2595698427_____2595727409	Escherichia
Escherichia_phage_teqhad	teqhad	2706796638_____2706858968	0	167892	139020	2706796638	2706796638_____2706858968	Escherichia
Escherichia_phage_teqhad	teqhad	2706795326_____2706857458	47	167892	167318	2706795326	2706795326_____2706857458	Escherichia
Escherichia_phage_teqhad	teqhad	2765235844_____2765256693	17	167892	169936	2765235844	2765235844_____2765256693	Escherichia
Escherichia_phage_teqhad	teqhad	648936714_____648936727	15	167892	172253	648936714	648936714_____648936727	Escherichia
Escherichia_phage_teqhad	teqhad	2706796370_____2706858641	53	167892	169621	2706796370	2706796370_____2706858641	Shigella
Escherichia_phage_teqhad	teqhad	2595698292_____2595727274	0	167892	136947	2595698292	2595698292_____2595727274	Escherichia
Escherichia_phage_teqhad	teqhad	2706795408_____2706857551	16	167892	170336	2706795408	2706795408_____2706857551	Escherichia
Escherichia_phage_teqhad	teqhad	3300010279_____Ga0129313_1000058	67	167892	116589	3300010279	3300010279_____Ga0129313_1000058	Microbiome
Escherichia_phage_teqhad	teqhad	2706796742_____2706859101	0	167892	87510	2706796742	2706796742_____2706859101	Salmonella
Escherichia_phage_teqhad	teqhad	2595698562_____2595727544	16	167892	168066	2595698562	2595698562_____2595727544	Escherichia
Escherichia_phage_teqhad	teqhad	645044530_____645044523	12	167892	171451	645044530	645044530_____645044523	Escherichia
Escherichia_phage_teqhad	teqhad	650627041_____650627097	12	167892	169285	650627041	650627041_____650627097	Escherichia
Escherichia_phage_teqhad	teqhad	650627083_____650627039	17	167892	170605	650627083	650627083_____650627039	Shigella
Escherichia_phage_teqhad	teqhad	2588253557_____2588266170	0	167892	148612	2588253557	2588253557_____2588266170	Escherichia
Escherichia_phage_teqhad	teqhad	2602041869_____2602082639	51	167892	169158	2602041869	2602041869_____2602082639	Escherichia
Escherichia_phage_teqhad	teqhad	2706795394_____2706857537	10	167892	171541	2706795394	2706795394_____2706857537	Escherichia
Escherichia_phage_teqhad	teqhad	2706795797_____2706858002	90	167892	166783	2706795797	2706795797_____2706858002	Escherichia
Escherichia_phage_teqhad	teqhad	645044531_____645044522	1	167892	166418	645044531	645044531_____645044522	Escherichia
Escherichia_phage_teqhad	teqhad	2706796317_____2706858581	90	167892	168993	2706796317	2706796317_____2706858581	Shigella
Escherichia_phage_teqhad	teqhad	2706796454_____2706858736	90	167892	168470	2706796454	2706796454_____2706858736	Escherichia
Escherichia_phage_teqhad	teqhad	2706795725_____2706857930	45	167892	169062	2706795725	2706795725_____2706857930	Shigella
Escherichia_phage_teqhad	teqhad	2706795356_____2706857499	12	167892	170473	2706795356	2706795356_____2706857499	Escherichia
Escherichia_phage_teqhad	teqhad	3300010283_____Ga0129312_1000040	0	167892	136303	3300010283	3300010283_____Ga0129312_1000040	Microbiome
Escherichia_phage_teqhad	teqhad	642918837_____642918912	0	167892	137947	642918837	642918837_____642918912	Escherichia
Escherichia_phage_teqhad	teqhad	641509422_____641509463	13	167892	170523	641509422	641509422_____641509463	Escherichia
Escherichia_phage_teqhad	teqhad	2706796267_____2706858521	0	167892	136896	2706796267	2706796267_____2706858521	Escherichia
Escherichia_phage_teqhad	teqhad	2706795401_____2706857544	16	167892	170822	2706795401	2706795401_____2706857544	Escherichia
Escherichia_phage_teqhad	teqhad	3300010279_____Ga0129313_1000039	0	167892	137418	3300010279	3300010279_____Ga0129313_1000039	Microbiome
Escherichia_phage_teqhad	teqhad	2765235845_____2765256694	16	167892	168929	2765235845	2765235845_____2765256694	Escherichia
Escherichia_phage_teqhad	teqhad	638276012_____638276906	46	167892	167560	638276012	638276012_____638276906	Escherichia
Escherichia_phage_teqhad	teqhad	3300014776_____Ga0134555_1000006	47	167892	167480	3300014776	3300014776_____Ga0134555_1000006	Microbiome
Escherichia_phage_teqhad	teqhad	2700988992_____2700998706	89	167892	168966	2700988992	2700988992_____2700998706	Escherichia
Escherichia_phage_teqhad	teqhad	2700989081_____2700998878	89	167892	168896	2700989081	2700989081_____2700998878	Escherichia
Escherichia_phage_teqhad	teqhad	638276019_____638275423	89	167892	168903	638276019	638276019_____638275423	Escherichia
Escherichia_phage_teqhad	teqhad	2595698700_____2595727682	88	167892	167396	2595698700	2595698700_____2595727682	Escherichia
Escherichia_phage_teqhad	teqhad	2706796173_____2706858420	87	167892	170770	2706796173	2706796173_____2706858420	Escherichia
Escherichia_phage_teqhal	teqhal	2706795653_____2706857841	96	168070	167298	2706795653	2706795653_____2706857841	Escherichia
Escherichia_phage_teqhal	teqhal	2706795658_____2706857846	96	168070	167124	2706795658	2706795658_____2706857846	Escherichia
Escherichia_phage_teqhal	teqhal	2706796314_____2706858578	95	168070	166634	2706796314	2706796314_____2706858578	Shigella
Escherichia_phage_teqhal	teqhal	651703089_____651703083	95	168070	165919	651703089	651703089_____651703083	Shigella
Escherichia_phage_teqhal	teqhal	2595698911_____2595727893	94	168070	166499	2595698911	2595698911_____2595727893	Escherichia
Escherichia_phage_teqhal	teqhal	2706795510_____2706857661	94	168070	165772	2706795510	2706795510_____2706857661	Escherichia
Escherichia_phage_teqhal	teqhal	2595698701_____2595727683	94	168070	166452	2595698701	2595698701_____2595727683	Escherichia
Escherichia_phage_teqhal	teqhal	2711768827_____2711875042	93	168070	166977	2711768827	2711768827_____2711875042	Escherichia
Escherichia_phage_teqhal	teqhal	2700989088_____2700998887	93	168070	168401	2700989088	2700989088_____2700998887	Escherichia
Escherichia_phage_teqhal	teqhal	2700989051_____2700998829	93	168070	165179	2700989051	2700989051_____2700998829	Escherichia
Escherichia_phage_teqhal	teqhal	643677412_____643677468	93	168070	165429	643677412	643677412_____643677468	Escherichia
Escherichia_phage_teqhal	teqhal	2700989051_____2700998830	93	168070	165179	2700989051	2700989051_____2700998830	Escherichia
Escherichia_phage_teqhal	teqhal	2706796106_____2706858350	93	168070	170788	2706796106	2706796106_____2706858350	Escherichia
Escherichia_phage_teqhal	teqhal	2588253578_____2588266248	93	168070	167063	2588253578	2588253578_____2588266248	Yersinia
Escherichia_phage_teqhal	teqhal	2700988996_____2700998729	93	168070	167435	2700988996	2700988996_____2700998729	Escherichia
Escherichia_phage_teqhal	teqhal	643677413_____643677465	93	168070	168394	643677413	643677413_____643677465	Escherichia
Escherichia_phage_teqhal	teqhal	2706796571_____2706858884	93	168070	167467	2706796571	2706796571_____2706858884	Escherichia
Escherichia_phage_teqhal	teqhal	2700989088_____2700998888	93	168070	168401	2700989088	2700989088_____2700998888	Escherichia
Escherichia_phage_teqhal	teqhal	2700988948_____2700998659	92	168070	168402	2700988948	2700988948_____2700998659	Escherichia
Escherichia_phage_teqhal	teqhal	2700988948_____2700998658	92	168070	168402	2700988948	2700988948_____2700998658	Escherichia
Escherichia_phage_teqhal	teqhal	2700988935_____2700998645	92	168070	168401	2700988935	2700988935_____2700998645	Escherichia
Escherichia_phage_teqhal	teqhal	2700988929_____2700998639	92	168070	168394	2700988929	2700988929_____2700998639	Escherichia
Escherichia_phage_teqhal	teqhal	2706795554_____2706857705	92	168070	164999	2706795554	2706795554_____2706857705	Shigella
Escherichia_phage_teqhal	teqhal	2700989069_____2700998852	92	168070	168395	2700989069	2700989069_____2700998852	Escherichia
Escherichia_phage_teqhal	teqhal	2700989107_____2700998907	92	168070	168395	2700989107	2700989107_____2700998907	Escherichia
Escherichia_phage_teqhal	teqhal	2700988906_____2700998614	92	168070	168394	2700988906	2700988906_____2700998614	Escherichia
Escherichia_phage_teqhal	teqhal	2595698292_____2595727274	0	168070	136947	2595698292	2595698292_____2595727274	Escherichia
Escherichia_phage_teqhal	teqhal	2706795326_____2706857458	41	168070	167318	2706795326	2706795326_____2706857458	Escherichia
Escherichia_phage_teqhal	teqhal	2588253557_____2588266170	0	168070	148612	2588253557	2588253557_____2588266170	Escherichia
Escherichia_phage_teqhal	teqhal	2706796638_____2706858968	0	168070	139020	2706796638	2706796638_____2706858968	Escherichia
Escherichia_phage_teqhal	teqhal	2706796531_____2706858837	45	168070	168771	2706796531	2706796531_____2706858837	Escherichia
Escherichia_phage_teqhal	teqhal	3300014776_____Ga0134555_1000006	43	168070	167480	3300014776	3300014776_____Ga0134555_1000006	Microbiome
Escherichia_phage_teqhal	teqhal	645044531_____645044522	0	168070	166418	645044531	645044531_____645044522	Escherichia
Escherichia_phage_teqhal	teqhal	2706796254_____2706858507	91	168070	167785	2706796254	2706796254_____2706858507	Yersinia
Escherichia_phage_teqhal	teqhal	648936714_____648936727	16	168070	172253	648936714	648936714_____648936727	Escherichia
Escherichia_phage_teqhal	teqhal	3300010283_____Ga0129312_1000040	0	168070	136303	3300010283	3300010283_____Ga0129312_1000040	Microbiome
Escherichia_phage_teqhal	teqhal	641201008_____641201039	91	168070	165890	641201008	641201008_____641201039	Escherichia
Escherichia_phage_teqhal	teqhal	2706796317_____2706858581	91	168070	168993	2706796317	2706796317_____2706858581	Shigella
Escherichia_phage_teqhal	teqhal	2700988962_____2700998675	91	168070	166007	2700988962	2700988962_____2700998675	Escherichia
Escherichia_phage_teqhal	teqhal	3300010279_____Ga0129313_1000039	0	168070	137418	3300010279	3300010279_____Ga0129313_1000039	Microbiome
Escherichia_phage_teqhal	teqhal	2706795797_____2706858002	91	168070	166783	2706795797	2706795797_____2706858002	Escherichia
Escherichia_phage_teqhal	teqhal	642918837_____642918912	0	168070	137947	642918837	642918837_____642918912	Escherichia
Escherichia_phage_teqhal	teqhal	2706796282_____2706858536	91	168070	170650	2706796282	2706796282_____2706858536	Shigella
Escherichia_phage_teqhal	teqhal	2602041869_____2602082639	46	168070	169158	2602041869	2602041869_____2602082639	Escherichia
Escherichia_phage_teqhal	teqhal	2765235844_____2765256693	15	168070	169936	2765235844	2765235844_____2765256693	Escherichia
Escherichia_phage_teqhal	teqhal	650627041_____650627097	12	168070	169285	650627041	650627041_____650627097	Escherichia
Escherichia_phage_teqhal	teqhal	641509422_____641509463	14	168070	170523	641509422	641509422_____641509463	Escherichia
Escherichia_phage_teqhal	teqhal	2706795394_____2706857537	12	168070	171541	2706795394	2706795394_____2706857537	Escherichia
Escherichia_phage_teqhal	teqhal	645044530_____645044523	13	168070	171451	645044530	645044530_____645044523	Escherichia
Escherichia_phage_teqhal	teqhal	2595698427_____2595727409	0	168070	136910	2595698427	2595698427_____2595727409	Escherichia
Escherichia_phage_teqhal	teqhal	2706796454_____2706858736	91	168070	168470	2706796454	2706796454_____2706858736	Escherichia
Escherichia_phage_teqhal	teqhal	2706795401_____2706857544	16	168070	170822	2706795401	2706795401_____2706857544	Escherichia
Escherichia_phage_teqhal	teqhal	2706795356_____2706857499	13	168070	170473	2706795356	2706795356_____2706857499	Escherichia
Escherichia_phage_teqhal	teqhal	2595698562_____2595727544	15	168070	168066	2595698562	2595698562_____2595727544	Escherichia
Escherichia_phage_teqhal	teqhal	638276012_____638276906	40	168070	167560	638276012	638276012_____638276906	Escherichia
Escherichia_phage_teqhal	teqhal	2765235845_____2765256694	15	168070	168929	2765235845	2765235845_____2765256694	Escherichia
Escherichia_phage_teqhal	teqhal	2706796267_____2706858521	0	168070	136896	2706796267	2706796267_____2706858521	Escherichia
Escherichia_phage_teqhal	teqhal	641509423_____641509417	0	168070	164270	641509423	641509423_____641509417	Escherichia
Escherichia_phage_teqhal	teqhal	2706796236_____2706858489	45	168070	169148	2706796236	2706796236_____2706858489	Escherichia
Escherichia_phage_teqhal	teqhal	2700988763_____2700998359	0	168070	163424	2700988763	2700988763_____2700998359	Escherichia
Escherichia_phage_teqhal	teqhal	2706795408_____2706857551	17	168070	170336	2706795408	2706795408_____2706857551	Escherichia
Escherichia_phage_teqhal	teqhal	3300010279_____Ga0129313_1000058	67	168070	116589	3300010279	3300010279_____Ga0129313_1000058	Microbiome
Escherichia_phage_teqhal	teqhal	638276011_____638276937	0	168070	164018	638276011	638276011_____638276937	Escherichia
Escherichia_phage_teqhal	teqhal	2706796370_____2706858641	43	168070	169621	2706796370	2706796370_____2706858641	Shigella
Escherichia_phage_teqhal	teqhal	650627083_____650627039	16	168070	170605	650627083	650627083_____650627039	Shigella
Escherichia_phage_teqhal	teqhal	2706795725_____2706857930	38	168070	169062	2706795725	2706795725_____2706857930	Shigella
Escherichia_phage_teqhal	teqhal	2595698700_____2595727682	89	168070	167396	2595698700	2595698700_____2595727682	Escherichia
Escherichia_phage_teqhal	teqhal	2706796173_____2706858420	89	168070	170770	2706796173	2706796173_____2706858420	Escherichia
Escherichia_phage_teqhal	teqhal	2700988992_____2700998706	88	168070	168966	2700988992	2700988992_____2700998706	Escherichia
Escherichia_phage_teqhal	teqhal	2700989081_____2700998878	88	168070	168896	2700989081	2700989081_____2700998878	Escherichia
Escherichia_phage_teqhal	teqhal	638276019_____638275423	88	168070	168903	638276019	638276019_____638275423	Escherichia
Escherichia_phage_teqsoen	teqsoen	2706795653_____2706857841	97	166468	167298	2706795653	2706795653_____2706857841	Escherichia
Escherichia_phage_teqsoen	teqsoen	2706796314_____2706858578	96	166468	166634	2706796314	2706796314_____2706858578	Shigella
Escherichia_phage_teqsoen	teqsoen	651703089_____651703083	96	166468	165919	651703089	651703089_____651703083	Shigella
Escherichia_phage_teqsoen	teqsoen	2706795658_____2706857846	96	166468	167124	2706795658	2706795658_____2706857846	Escherichia
Escherichia_phage_teqsoen	teqsoen	2706795510_____2706857661	95	166468	165772	2706795510	2706795510_____2706857661	Escherichia
Escherichia_phage_teqsoen	teqsoen	2595698701_____2595727683	95	166468	166452	2595698701	2595698701_____2595727683	Escherichia
Escherichia_phage_teqsoen	teqsoen	2700989088_____2700998887	94	166468	168401	2700989088	2700989088_____2700998887	Escherichia
Escherichia_phage_teqsoen	teqsoen	2711768827_____2711875042	94	166468	166977	2711768827	2711768827_____2711875042	Escherichia
Escherichia_phage_teqsoen	teqsoen	2706796571_____2706858884	94	166468	167467	2706796571	2706796571_____2706858884	Escherichia
Escherichia_phage_teqsoen	teqsoen	2706796106_____2706858350	94	166468	170788	2706796106	2706796106_____2706858350	Escherichia
Escherichia_phage_teqsoen	teqsoen	2588253578_____2588266248	94	166468	167063	2588253578	2588253578_____2588266248	Yersinia
Escherichia_phage_teqsoen	teqsoen	2700989088_____2700998888	94	166468	168401	2700989088	2700989088_____2700998888	Escherichia
Escherichia_phage_teqsoen	teqsoen	2595698911_____2595727893	94	166468	166499	2595698911	2595698911_____2595727893	Escherichia
Escherichia_phage_teqsoen	teqsoen	643677413_____643677465	94	166468	168394	643677413	643677413_____643677465	Escherichia
Escherichia_phage_teqsoen	teqsoen	2700988996_____2700998729	94	166468	167435	2700988996	2700988996_____2700998729	Escherichia
Escherichia_phage_teqsoen	teqsoen	2700989051_____2700998829	94	166468	165179	2700989051	2700989051_____2700998829	Escherichia
Escherichia_phage_teqsoen	teqsoen	2700989051_____2700998830	94	166468	165179	2700989051	2700989051_____2700998830	Escherichia
Escherichia_phage_teqsoen	teqsoen	2700988948_____2700998659	93	166468	168402	2700988948	2700988948_____2700998659	Escherichia
Escherichia_phage_teqsoen	teqsoen	2706796282_____2706858536	93	166468	170650	2706796282	2706796282_____2706858536	Shigella
Escherichia_phage_teqsoen	teqsoen	643677412_____643677468	93	166468	165429	643677412	643677412_____643677468	Escherichia
Escherichia_phage_teqsoen	teqsoen	2700989069_____2700998852	93	166468	168395	2700989069	2700989069_____2700998852	Escherichia
Escherichia_phage_teqsoen	teqsoen	2706795554_____2706857705	93	166468	164999	2706795554	2706795554_____2706857705	Shigella
Escherichia_phage_teqsoen	teqsoen	2700988948_____2700998658	93	166468	168402	2700988948	2700988948_____2700998658	Escherichia
Escherichia_phage_teqsoen	teqsoen	2700989107_____2700998907	93	166468	168395	2700989107	2700989107_____2700998907	Escherichia
Escherichia_phage_teqsoen	teqsoen	2700988906_____2700998614	93	166468	168394	2700988906	2700988906_____2700998614	Escherichia
Escherichia_phage_teqsoen	teqsoen	2700988935_____2700998645	93	166468	168401	2700988935	2700988935_____2700998645	Escherichia
Escherichia_phage_teqsoen	teqsoen	2700988929_____2700998639	93	166468	168394	2700988929	2700988929_____2700998639	Escherichia
Escherichia_phage_teqsoen	teqsoen	2706795408_____2706857551	20	166468	170336	2706795408	2706795408_____2706857551	Escherichia
Escherichia_phage_teqsoen	teqsoen	2595698562_____2595727544	14	166468	168066	2595698562	2595698562_____2595727544	Escherichia
Escherichia_phage_teqsoen	teqsoen	2602041869_____2602082639	46	166468	169158	2602041869	2602041869_____2602082639	Escherichia
Escherichia_phage_teqsoen	teqsoen	2765235845_____2765256694	14	166468	168929	2765235845	2765235845_____2765256694	Escherichia
Escherichia_phage_teqsoen	teqsoen	2706796236_____2706858489	48	166468	169148	2706796236	2706796236_____2706858489	Escherichia
Escherichia_phage_teqsoen	teqsoen	2588253557_____2588266170	0	166468	148612	2588253557	2588253557_____2588266170	Escherichia
Escherichia_phage_teqsoen	teqsoen	2706795725_____2706857930	44	166468	169062	2706795725	2706795725_____2706857930	Shigella
Escherichia_phage_teqsoen	teqsoen	2706796370_____2706858641	50	166468	169621	2706796370	2706796370_____2706858641	Shigella
Escherichia_phage_teqsoen	teqsoen	2706795394_____2706857537	11	166468	171541	2706795394	2706795394_____2706857537	Escherichia
Escherichia_phage_teqsoen	teqsoen	2706796531_____2706858837	45	166468	168771	2706796531	2706796531_____2706858837	Escherichia
Escherichia_phage_teqsoen	teqsoen	2595698292_____2595727274	0	166468	136947	2595698292	2595698292_____2595727274	Escherichia
Escherichia_phage_teqsoen	teqsoen	2706796267_____2706858521	0	166468	136896	2706796267	2706796267_____2706858521	Escherichia
Escherichia_phage_teqsoen	teqsoen	2706795356_____2706857499	12	166468	170473	2706795356	2706795356_____2706857499	Escherichia
Escherichia_phage_teqsoen	teqsoen	2595698427_____2595727409	0	166468	136910	2595698427	2595698427_____2595727409	Escherichia
Escherichia_phage_teqsoen	teqsoen	650627083_____650627039	16	166468	170605	650627083	650627083_____650627039	Shigella
Escherichia_phage_teqsoen	teqsoen	2706796638_____2706858968	0	166468	139020	2706796638	2706796638_____2706858968	Escherichia
Escherichia_phage_teqsoen	teqsoen	2706795797_____2706858002	92	166468	166783	2706795797	2706795797_____2706858002	Escherichia
Escherichia_phage_teqsoen	teqsoen	2700988962_____2700998675	92	166468	166007	2700988962	2700988962_____2700998675	Escherichia
Escherichia_phage_teqsoen	teqsoen	641201008_____641201039	92	166468	165890	641201008	641201008_____641201039	Escherichia
Escherichia_phage_teqsoen	teqsoen	2706796254_____2706858507	92	166468	167785	2706796254	2706796254_____2706858507	Yersinia
Escherichia_phage_teqsoen	teqsoen	648936714_____648936727	16	166468	172253	648936714	648936714_____648936727	Escherichia
Escherichia_phage_teqsoen	teqsoen	638276012_____638276906	45	166468	167560	638276012	638276012_____638276906	Escherichia
Escherichia_phage_teqsoen	teqsoen	2765235844_____2765256693	16	166468	169936	2765235844	2765235844_____2765256693	Escherichia
Escherichia_phage_teqsoen	teqsoen	645044530_____645044523	12	166468	171451	645044530	645044530_____645044523	Escherichia
Escherichia_phage_teqsoen	teqsoen	641509422_____641509463	13	166468	170523	641509422	641509422_____641509463	Escherichia
Escherichia_phage_teqsoen	teqsoen	650627041_____650627097	12	166468	169285	650627041	650627041_____650627097	Escherichia
Escherichia_phage_teqsoen	teqsoen	3300010279_____Ga0129313_1000058	67	166468	116589	3300010279	3300010279_____Ga0129313_1000058	Microbiome
Escherichia_phage_teqsoen	teqsoen	2706795326_____2706857458	45	166468	167318	2706795326	2706795326_____2706857458	Escherichia
Escherichia_phage_teqsoen	teqsoen	3300014776_____Ga0134555_1000006	43	166468	167480	3300014776	3300014776_____Ga0134555_1000006	Microbiome
Escherichia_phage_teqsoen	teqsoen	3300010279_____Ga0129313_1000039	0	166468	137418	3300010279	3300010279_____Ga0129313_1000039	Microbiome
Escherichia_phage_teqsoen	teqsoen	642918837_____642918912	0	166468	137947	642918837	642918837_____642918912	Escherichia
Escherichia_phage_teqsoen	teqsoen	2706795401_____2706857544	15	166468	170822	2706795401	2706795401_____2706857544	Escherichia
Escherichia_phage_teqsoen	teqsoen	3300010283_____Ga0129312_1000040	0	166468	136303	3300010283	3300010283_____Ga0129312_1000040	Microbiome
Escherichia_phage_teqsoen	teqsoen	2706796454_____2706858736	91	166468	168470	2706796454	2706796454_____2706858736	Escherichia
Escherichia_phage_teqsoen	teqsoen	2706796317_____2706858581	91	166468	168993	2706796317	2706796317_____2706858581	Shigella
Escherichia_phage_teqsoen	teqsoen	2595698700_____2595727682	89	166468	167396	2595698700	2595698700_____2595727682	Escherichia
Escherichia_phage_teqsoen	teqsoen	2706796173_____2706858420	89	166468	170770	2706796173	2706796173_____2706858420	Escherichia
Escherichia_phage_teqsoen	teqsoen	638276019_____638275423	88	166468	168903	638276019	638276019_____638275423	Escherichia
Escherichia_phage_teqsoen	teqsoen	2700989081_____2700998878	88	166468	168896	2700989081	2700989081_____2700998878	Escherichia
Escherichia_phage_teqsoen	teqsoen	2700988992_____2700998706	88	166468	168966	2700988992	2700988992_____2700998706	Escherichia
Escherichia_phage_bob	bob	2706796374_____2706858645	96	45252	45206	2706796374	2706796374_____2706858645	Escherichia
Escherichia_phage_bob	bob	2706796251_____2706858504	93	45252	44613	2706796251	2706796251_____2706858504	Escherichia
Escherichia_phage_bob	bob	2706796375_____2706858646	92	45252	44513	2706796375	2706796375_____2706858646	Escherichia
Escherichia_phage_bob	bob	2706795331_____2706857470	90	45252	44332	2706795331	2706795331_____2706857470	Escherichia
Escherichia_phage_bob	bob	645948515_____645948854	89	45252	45169	645948515	645948515_____645948854	Sodalis
Escherichia_phage_bob	bob	2706795659_____2706857847	88	45252	43900	2706795659	2706795659_____2706857847	Escherichia
Escherichia_phage_bob	bob	2597490041_____2597521004	87	45252	44077	2597490041	2597490041_____2597521004	Shigella
Escherichia_phage_bob	bob	643677414_____643677428	80	45252	39792	643677414	643677414_____643677428	Escherichia
Escherichia_phage_bob	bob	2595698827_____2595727809	86	45252	43457	2595698827	2595698827_____2595727809	Escherichia
Escherichia_phage_bob	bob	2595698459_____2595727441	84	45252	43741	2595698459	2595698459_____2595727441	Escherichia
Escherichia_phage_bob	bob	3300013837_____Ga0120084_10001	83	45252	42526	3300013837	3300013837_____Ga0120084_10001	Microbiome
Escherichia_phage_jat	jat	2706796251_____2706858504	94	44417	44613	2706796251	2706796251_____2706858504	Escherichia
Escherichia_phage_jat	jat	2706795331_____2706857470	92	44417	44332	2706795331	2706795331_____2706857470	Escherichia
Escherichia_phage_jat	jat	2706796374_____2706858645	92	44417	45206	2706796374	2706796374_____2706858645	Escherichia
Escherichia_phage_jat	jat	2706796375_____2706858646	92	44417	44513	2706796375	2706796375_____2706858646	Escherichia
Escherichia_phage_jat	jat	2595698827_____2595727809	91	44417	43457	2595698827	2595698827_____2595727809	Escherichia
Escherichia_phage_jat	jat	2706795659_____2706857847	90	44417	43900	2706795659	2706795659_____2706857847	Escherichia
Escherichia_phage_jat	jat	645948515_____645948854	90	44417	45169	645948515	645948515_____645948854	Sodalis
Escherichia_phage_jat	jat	2597490041_____2597521004	89	44417	44077	2597490041	2597490041_____2597521004	Shigella
Escherichia_phage_jat	jat	2595698459_____2595727441	87	44417	43741	2595698459	2595698459_____2595727441	Escherichia
Escherichia_phage_jat	jat	3300013837_____Ga0120084_10001	86	44417	42526	3300013837	3300013837_____Ga0120084_10001	Microbiome
Escherichia_phage_jat	jat	643677414_____643677428	81	44417	39792	643677414	643677414_____643677428	Escherichia
Escherichia_phage_mckay	mckay	2706796375_____2706858646	93	44443	44513	2706796375	2706796375_____2706858646	Escherichia
Escherichia_phage_mckay	mckay	2706796374_____2706858645	93	44443	45206	2706796374	2706796374_____2706858645	Escherichia
Escherichia_phage_mckay	mckay	2706796251_____2706858504	93	44443	44613	2706796251	2706796251_____2706858504	Escherichia
Escherichia_phage_mckay	mckay	2706795331_____2706857470	91	44443	44332	2706795331	2706795331_____2706857470	Escherichia
Escherichia_phage_mckay	mckay	645948515_____645948854	91	44443	45169	645948515	645948515_____645948854	Sodalis
Escherichia_phage_mckay	mckay	2706795659_____2706857847	90	44443	43900	2706795659	2706795659_____2706857847	Escherichia
Escherichia_phage_mckay	mckay	2595698827_____2595727809	89	44443	43457	2595698827	2595698827_____2595727809	Escherichia
Escherichia_phage_mckay	mckay	2597490041_____2597521004	88	44443	44077	2597490041	2597490041_____2597521004	Shigella
Escherichia_phage_mckay	mckay	2595698459_____2595727441	86	44443	43741	2595698459	2595698459_____2595727441	Escherichia
Escherichia_phage_mckay	mckay	3300013837_____Ga0120084_10001	84	44443	42526	3300013837	3300013837_____Ga0120084_10001	Microbiome
Escherichia_phage_mckay	mckay	643677414_____643677428	83	44443	39792	643677414	643677414_____643677428	Escherichia
Escherichia_phage_rolling	rolling	2706796375_____2706858646	88	46017	44513	2706796375	2706796375_____2706858646	Escherichia
Escherichia_phage_rolling	rolling	2706796374_____2706858645	87	46017	45206	2706796374	2706796374_____2706858645	Escherichia
Escherichia_phage_rolling	rolling	2706796251_____2706858504	87	46017	44613	2706796251	2706796251_____2706858504	Escherichia
Escherichia_phage_rolling	rolling	2706795331_____2706857470	86	46017	44332	2706795331	2706795331_____2706857470	Escherichia
Escherichia_phage_rolling	rolling	2706795659_____2706857847	86	46017	43900	2706795659	2706795659_____2706857847	Escherichia
Escherichia_phage_rolling	rolling	645948515_____645948854	86	46017	45169	645948515	645948515_____645948854	Sodalis
Escherichia_phage_rolling	rolling	2595698827_____2595727809	85	46017	43457	2595698827	2595698827_____2595727809	Escherichia
Escherichia_phage_rolling	rolling	2597490041_____2597521004	85	46017	44077	2597490041	2597490041_____2597521004	Shigella
Escherichia_phage_rolling	rolling	643677414_____643677428	77	46017	39792	643677414	643677414_____643677428	Escherichia
Escherichia_phage_rolling	rolling	3300013837_____Ga0120084_10001	78	46017	42526	3300013837	3300013837_____Ga0120084_10001	Microbiome
Escherichia_phage_rolling	rolling	2595698459_____2595727441	82	46017	43741	2595698459	2595698459_____2595727441	Escherichia
Escherichia_phage_welsh	welsh	2706796374_____2706858645	92	45207	45206	2706796374	2706796374_____2706858645	Escherichia
Escherichia_phage_welsh	welsh	2706796375_____2706858646	92	45207	44513	2706796375	2706796375_____2706858646	Escherichia
Escherichia_phage_welsh	welsh	2706796251_____2706858504	91	45207	44613	2706796251	2706796251_____2706858504	Escherichia
Escherichia_phage_welsh	welsh	2706795331_____2706857470	90	45207	44332	2706795331	2706795331_____2706857470	Escherichia
Escherichia_phage_welsh	welsh	2595698827_____2595727809	89	45207	43457	2595698827	2595698827_____2595727809	Escherichia
Escherichia_phage_welsh	welsh	3300013837_____Ga0120084_10001	88	45207	42526	3300013837	3300013837_____Ga0120084_10001	Microbiome
Escherichia_phage_welsh	welsh	2706795659_____2706857847	88	45207	43900	2706795659	2706795659_____2706857847	Escherichia
Escherichia_phage_welsh	welsh	645948515_____645948854	87	45207	45169	645948515	645948515_____645948854	Sodalis
Escherichia_phage_welsh	welsh	2597490041_____2597521004	87	45207	44077	2597490041	2597490041_____2597521004	Shigella
Escherichia_phage_welsh	welsh	2595698459_____2595727441	84	45207	43741	2595698459	2595698459_____2595727441	Escherichia
Escherichia_phage_welsh	welsh	643677414_____643677428	81	45207	39792	643677414	643677414_____643677428	Escherichia
Escherichia_phage_aldrigsur	aldrigsur	2595698426_____2595727408	0	42379	43447	2595698426	2595698426_____2595727408	Salmonella
Escherichia_phage_aldrigsur	aldrigsur	2706795724_____2706857929	80	42379	40981	2706795724	2706795724_____2706857929	Escherichia
Escherichia_phage_aldrigsur	aldrigsur	3300000060_____PaMGMunAill_c0000038	44	42379	43240	3300000060	3300000060_____PaMGMunAill_c0000038	Microbiome
Escherichia_phage_aldrigsur	aldrigsur	2595698663_____2595727645	0	42379	42665	2595698663	2595698663_____2595727645	Salmonella
Escherichia_phage_aldrigsur	aldrigsur	2706796610_____2706858940	0	42379	41880	2706796610	2706796610_____2706858940	Salmonella
Escherichia_phage_altidsur	altidsur	2706796610_____2706858940	0	42197	41880	2706796610	2706796610_____2706858940	Salmonella
Escherichia_phage_altidsur	altidsur	2706795724_____2706857929	80	42197	40981	2706795724	2706795724_____2706857929	Escherichia
Escherichia_phage_altidsur	altidsur	2595698426_____2595727408	0	42197	43447	2595698426	2595698426_____2595727408	Salmonella
Escherichia_phage_altidsur	altidsur	3300000060_____PaMGMunAill_c0000038	43	42197	43240	3300000060	3300000060_____PaMGMunAill_c0000038	Microbiome
Escherichia_phage_altidsur	altidsur	2595698663_____2595727645	0	42197	42665	2595698663	2595698663_____2595727645	Salmonella
Escherichia_phage_forsur	forsur	2706795724_____2706857929	77	42476	40981	2706795724	2706795724_____2706857929	Escherichia
Escherichia_phage_forsur	forsur	3300000060_____PaMGMunAill_c0000038	22	42476	43240	3300000060	3300000060_____PaMGMunAill_c0000038	Microbiome
Escherichia_phage_glasur	glasur	3300000060_____PaMGMunAill_c0000038	36	42507	43240	3300000060	3300000060_____PaMGMunAill_c0000038	Microbiome
Escherichia_phage_glasur	glasur	2706795724_____2706857929	83	42507	40981	2706795724	2706795724_____2706857929	Escherichia
Escherichia_phage_lidtsur	lidtsur	2706795724_____2706857929	80	42291	40981	2706795724	2706795724_____2706857929	Escherichia
Escherichia_phage_lidtsur	lidtsur	2706796610_____2706858940	0	42291	41880	2706796610	2706796610_____2706858940	Salmonella
Escherichia_phage_lidtsur	lidtsur	2595698663_____2595727645	0	42291	42665	2595698663	2595698663_____2595727645	Salmonella
Escherichia_phage_lidtsur	lidtsur	3300000060_____PaMGMunAill_c0000038	36	42291	43240	3300000060	3300000060_____PaMGMunAill_c0000038	Microbiome
Escherichia_phage_lidtsur	lidtsur	2595698426_____2595727408	0	42291	43447	2595698426	2595698426_____2595727408	Salmonella
Escherichia_phage_megetsur	megetsur	2706795724_____2706857929	79	42132	40981	2706795724	2706795724_____2706857929	Escherichia
Escherichia_phage_megetsur	megetsur	3300000060_____PaMGMunAill_c0000038	47	42132	43240	3300000060	3300000060_____PaMGMunAill_c0000038	Microbiome
Escherichia_phage_megetsur	megetsur	2706796610_____2706858940	0	42132	41880	2706796610	2706796610_____2706858940	Salmonella
Escherichia_phage_megetsur	megetsur	2595698663_____2595727645	0	42132	42665	2595698663	2595698663_____2595727645	Salmonella
Escherichia_phage_megetsur	megetsur	2595698426_____2595727408	0	42132	43447	2595698426	2595698426_____2595727408	Salmonella
Escherichia_phage_mellemsur	mellemsur	2595698426_____2595727408	0	40770	43447	2595698426	2595698426_____2595727408	Salmonella
Escherichia_phage_mellemsur	mellemsur	2595698663_____2595727645	0	40770	42665	2595698663	2595698663_____2595727645	Salmonella
Escherichia_phage_mellemsur	mellemsur	2706796610_____2706858940	0	40770	41880	2706796610	2706796610_____2706858940	Salmonella
Escherichia_phage_mellemsur	mellemsur	3300000060_____PaMGMunAill_c0000038	46	40770	43240	3300000060	3300000060_____PaMGMunAill_c0000038	Microbiome
Escherichia_phage_mellemsur	mellemsur	2706795724_____2706857929	83	40770	40981	2706795724	2706795724_____2706857929	Escherichia
Escherichia_phage_smaasur	smaasur	2706795724_____2706857929	98	41110	40981	2706795724	2706795724_____2706857929	Escherichia
Escherichia_phage_smaasur	smaasur	3300000060_____PaMGMunAill_c0000038	38	41110	43240	3300000060	3300000060_____PaMGMunAill_c0000038	Microbiome
Escherichia_phage_usur	usur	2706795724_____2706857929	84	41906	40981	2706795724	2706795724_____2706857929	Escherichia
Escherichia_phage_usur	usur	3300000060_____PaMGMunAill_c0000038	23	41906	43240	3300000060	3300000060_____PaMGMunAill_c0000038	Microbiome
Escherichia_phage_flopper	flopper	641509424_____641509464	89	52092	52975	641509424	641509424_____641509464	Escherichia
Escherichia_phage_flopper	flopper	3300007747_____Ga0101111_1000076	68	52092	51998	3300007747	3300007747_____Ga0101111_1000076	Microbiome
Escherichia_phage_skure	skure	2706796078_____2706858322	90	59474	59670	2706796078	2706796078_____2706858322	Escherichia
Escherichia_phage_skure	skure	2706796095_____2706858339	87	59474	61235	2706796095	2706796095_____2706858339	Escherichia
Escherichia_phage_jahat	jahat	2595698512_____2595727494	53	51101	51821	2595698512	2595698512_____2595727494	Shigella
Escherichia_phage_lilleven	lilleven	2706796022_____2706858260	100	6090	6089	2706796022	2706796022_____2706858260	Escherichia
Escherichia_phage_lilleven	lilleven	645044532_____645044551	99	6090	6094	645044532	645044532_____645044551	Escherichia
Escherichia_phage_lilleven	lilleven	638276022_____638275455	97	6090	6087	638276022	638276022_____638275455	Escherichia
Escherichia_phage_lilleven	lilleven	638275865_____638277728	83	6090	6068	638275865	638275865_____638277728	Escherichia
Escherichia_phage_lilleven	lilleven	638275835_____638277724	11	6090	5486	638275835	638275835_____638277724	Escherichia
Escherichia_phage_lilleven	lilleven	638275985_____638275503	5	6090	5577	638275985	638275985_____638275503	Escherichia
Escherichia_phage_lilleven	lilleven	638275834_____638277763	23	6090	5486	638275834	638275834_____638277763	Escherichia

## Sheet: BLAST_80_coverage
coliphage	phage name	sseqid	qcovs	qlen	slen	study	Isolation source	contig	Isolation host
Escherichia_phage_nomine	nomine	3300010279_____Ga0129313_1000039	90	137991	137418	3300010279	orangutan	3300010279_____Ga0129313_1000039	Microbiome
Escherichia_phage_navn	navn	3300010279_____Ga0129313_1000039	90	139427	137418	3300010279	orangutan	3300010279_____Ga0129313_1000039	Microbiome
Escherichia_phage_nimi	nimi	3300010279_____Ga0129313_1000039	91	137039	137418	3300010279	orangutan	3300010279_____Ga0129313_1000039	Microbiome
Escherichia_phage_magaca	magaca	3300010279_____Ga0129313_1000039	92	135826	137418	3300010279	orangutan	3300010279_____Ga0129313_1000039	Microbiome
Escherichia_phage_naswa	naswa	3300010279_____Ga0129313_1000039	91	138583	137418	3300010279	orangutan	3300010279_____Ga0129313_1000039	Microbiome
Escherichia_phage_inoa	inoa	3300010279_____Ga0129313_1000039	90	138710	137418	3300010279	orangutan	3300010279_____Ga0129313_1000039	Microbiome
Escherichia_phage_nomo	nomo	3300010279_____Ga0129313_1000039	91	137702	137418	3300010279	orangutan	3300010279_____Ga0129313_1000039	Microbiome
Escherichia_phage_ime	ime	3300010279_____Ga0129313_1000039	90	137114	137418	3300010279	orangutan	3300010279_____Ga0129313_1000039	Microbiome
Escherichia_phage_naam	naam	3300010279_____Ga0129313_1000039	90	137129	137418	3300010279	orangutan	3300010279_____Ga0129313_1000039	Microbiome
Escherichia_phage_isim	isim	3300010279_____Ga0129313_1000039	89	138289	137418	3300010279	orangutan	3300010279_____Ga0129313_1000039	Microbiome
Escherichia_phage_nom	nom	3300010279_____Ga0129313_1000039	90	136114	137418	3300010279	orangutan	3300010279_____Ga0129313_1000039	Microbiome
Escherichia_phage_outra	outra	3300010283_____Ga0129312_1000034	98	145482	145394	3300010283	orangutan	3300010283_____Ga0129312_1000034	Microbiome
Escherichia_phage_alia	alia	3300010283_____Ga0129312_1000034	97	147009	145394	3300010283	orangutan	3300010283_____Ga0129312_1000034	Microbiome
Escherichia_phage_inny	inny	3300010283_____Ga0129312_1000034	98	147483	145394	3300010283	orangutan	3300010283_____Ga0129312_1000034	Microbiome
Escherichia_phage_arall	arall	3300010283_____Ga0129312_1000034	97	145715	145394	3300010283	orangutan	3300010283_____Ga0129312_1000034	Microbiome
Escherichia_phage_muut	muut	3300010283_____Ga0129312_1000034	95	146307	145394	3300010283	orangutan	3300010283_____Ga0129312_1000034	Microbiome
Escherichia_phage_nomine	nomine	3300010283_____Ga0129312_1000040	96	137991	136303	3300010283	orangutan	3300010283_____Ga0129312_1000040	Microbiome
Escherichia_phage_navn	navn	3300010283_____Ga0129312_1000040	95	139427	136303	3300010283	orangutan	3300010283_____Ga0129312_1000040	Microbiome
Escherichia_phage_nimi	nimi	3300010283_____Ga0129312_1000040	97	137039	136303	3300010283	orangutan	3300010283_____Ga0129312_1000040	Microbiome
Escherichia_phage_magaca	magaca	3300010283_____Ga0129312_1000040	97	135826	136303	3300010283	orangutan	3300010283_____Ga0129312_1000040	Microbiome
Escherichia_phage_naswa	naswa	3300010283_____Ga0129312_1000040	96	138583	136303	3300010283	orangutan	3300010283_____Ga0129312_1000040	Microbiome
Escherichia_phage_inoa	inoa	3300010283_____Ga0129312_1000040	95	138710	136303	3300010283	orangutan	3300010283_____Ga0129312_1000040	Microbiome
Escherichia_phage_nomo	nomo	3300010283_____Ga0129312_1000040	97	137702	136303	3300010283	orangutan	3300010283_____Ga0129312_1000040	Microbiome
Escherichia_phage_ime	ime	3300010283_____Ga0129312_1000040	97	137114	136303	3300010283	orangutan	3300010283_____Ga0129312_1000040	Microbiome
Escherichia_phage_naam	naam	3300010283_____Ga0129312_1000040	96	137129	136303	3300010283	orangutan	3300010283_____Ga0129312_1000040	Microbiome
Escherichia_phage_isim	isim	3300010283_____Ga0129312_1000040	95	138289	136303	3300010283	orangutan	3300010283_____Ga0129312_1000040	Microbiome
Escherichia_phage_nom	nom	3300010283_____Ga0129312_1000040	95	136114	136303	3300010283	orangutan	3300010283_____Ga0129312_1000040	Microbiome
Escherichia_phage_jat	jat	3300013837_____Ga0120084_10001	86	44417	42526	3300013837	rat	3300013837_____Ga0120084_10001	Microbiome
Escherichia_phage_mckay	mckay	3300013837_____Ga0120084_10001	84	44443	42526	3300013837	rat	3300013837_____Ga0120084_10001	Microbiome
Escherichia_phage_bob	bob	3300013837_____Ga0120084_10001	83	45252	42526	3300013837	rat	3300013837_____Ga0120084_10001	Microbiome
Escherichia_phage_welsh	welsh	3300013837_____Ga0120084_10001	88	45207	42526	3300013837	rat	3300013837_____Ga0120084_10001	Microbiome
Escherichia_phage_moskry	moskry	3300014776_____Ga0134555_1000006	94	169410	167480	3300014776	human	3300014776_____Ga0134555_1000006	Microbiome
Escherichia_phage_moha	moha	3300014776_____Ga0134555_1000006	93	168676	167480	3300014776	human	3300014776_____Ga0134555_1000006	Microbiome
Escherichia_phage_mogra	mogra	3300014776_____Ga0134555_1000006	93	168724	167480	3300014776	human	3300014776_____Ga0134555_1000006	Microbiome
Escherichia_phage_humlepung	humlepung	2708742376_____2708742457	96	85311	147303	2708742376		2708742376_____2708742457	Staphylococcus
Escherichia_phage_ekra	ekra	2708742376_____2708742457	97	87282	147303	2708742376		2708742376_____2708742457	Staphylococcus
Escherichia_phage_radambza	radambza	2708742376_____2708742457	94	86702	147303	2708742376		2708742376_____2708742457	Staphylococcus
Escherichia_phage_warpig	warpig	2708742376_____2708742457	95	86106	147303	2708742376		2708742376_____2708742457	Staphylococcus
Escherichia_phage_dune	dune	2708742376_____2708742457	95	88511	147303	2708742376		2708742376_____2708742457	Staphylococcus
Escherichia_phage_bumzen	bumzen	2708742376_____2708742457	95	87360	147303	2708742376		2708742376_____2708742457	Staphylococcus
Escherichia_phage_allfine	allfine	2708742376_____2708742457	95	86963	147303	2708742376		2708742376_____2708742457	Staphylococcus
Escherichia_phage_mio	mio	2708742376_____2708742457	96	83431	147303	2708742376		2708742376_____2708742457	Staphylococcus
Escherichia_phage_adrianh	adrianh	2708742376_____2708742457	96	88226	147303	2708742376		2708742376_____2708742457	Staphylococcus
Escherichia_phage_nataliec	nataliec	2708742376_____2708742457	95	89137	147303	2708742376		2708742376_____2708742457	Staphylococcus
Escherichia_phage_andreotti	andreotti	2708742376_____2708742457	94	83391	147303	2708742376		2708742376_____2708742457	Staphylococcus
Escherichia_phage_fjerdesal	fjerdesal	2708742376_____2708742457	96	87715	147303	2708742376		2708742376_____2708742457	Staphylococcus
Escherichia_phage_pinkbiff	pinkbiff	2708742376_____2708742457	94	88814	147303	2708742376		2708742376_____2708742457	Staphylococcus
Escherichia_phage_skuden	skuden	2708742376_____2708742457	95	87263	147303	2708742376		2708742376_____2708742457	Staphylococcus
Escherichia_phage_momo	momo	2708742376_____2708742457	97	88168	147303	2708742376		2708742376_____2708742457	Staphylococcus
Escherichia_phage_heid	heid	2708742376_____2708742457	95	87590	147303	2708742376		2708742376_____2708742457	Staphylococcus
Escherichia_phage_garuso	garuso	2708742376_____2708742457	97	85798	147303	2708742376		2708742376_____2708742457	Staphylococcus
Escherichia_phage_finno	finno	2708742376_____2708742457	94	87544	147303	2708742376		2708742376_____2708742457	Staphylococcus
Escherichia_phage_jat	jat	645948515_____645948854	90	44417	45169	645948515		645948515_____645948854	Sodalis
Escherichia_phage_mckay	mckay	645948515_____645948854	91	44443	45169	645948515		645948515_____645948854	Sodalis
Escherichia_phage_bob	bob	645948515_____645948854	89	45252	45169	645948515		645948515_____645948854	Sodalis
Escherichia_phage_welsh	welsh	645948515_____645948854	87	45207	45169	645948515		645948515_____645948854	Sodalis
Escherichia_phage_rolling	rolling	645948515_____645948854	86	46017	45169	645948515		645948515_____645948854	Sodalis
Escherichia_phage_humlepung	humlepung	2706796270_____2706858524	96	85311	87603	2706796270		2706796270_____2706858524	Salmonella
Escherichia_phage_ekra	ekra	2706796270_____2706858524	94	87282	87603	2706796270		2706796270_____2706858524	Salmonella
Escherichia_phage_radambza	radambza	2706796270_____2706858524	93	86702	87603	2706796270		2706796270_____2706858524	Salmonella
Escherichia_phage_warpig	warpig	2706796270_____2706858524	95	86106	87603	2706796270		2706796270_____2706858524	Salmonella
Escherichia_phage_dune	dune	2706796270_____2706858524	94	88511	87603	2706796270		2706796270_____2706858524	Salmonella
Escherichia_phage_bumzen	bumzen	2706796270_____2706858524	93	87360	87603	2706796270		2706796270_____2706858524	Salmonella
Escherichia_phage_allfine	allfine	2706796270_____2706858524	94	86963	87603	2706796270		2706796270_____2706858524	Salmonella
Escherichia_phage_mio	mio	2706796270_____2706858524	98	83431	87603	2706796270		2706796270_____2706858524	Salmonella
Escherichia_phage_adrianh	adrianh	2706796270_____2706858524	94	88226	87603	2706796270		2706796270_____2706858524	Salmonella
Escherichia_phage_nataliec	nataliec	2706796270_____2706858524	93	89137	87603	2706796270		2706796270_____2706858524	Salmonella
Escherichia_phage_andreotti	andreotti	2706796270_____2706858524	94	83391	87603	2706796270		2706796270_____2706858524	Salmonella
Escherichia_phage_fjerdesal	fjerdesal	2706796270_____2706858524	94	87715	87603	2706796270		2706796270_____2706858524	Salmonella
Escherichia_phage_pinkbiff	pinkbiff	2706796270_____2706858524	93	88814	87603	2706796270		2706796270_____2706858524	Salmonella
Escherichia_phage_skuden	skuden	2706796270_____2706858524	95	87263	87603	2706796270		2706796270_____2706858524	Salmonella
Escherichia_phage_momo	momo	2706796270_____2706858524	94	88168	87603	2706796270		2706796270_____2706858524	Salmonella
Escherichia_phage_heid	heid	2706796270_____2706858524	94	87590	87603	2706796270		2706796270_____2706858524	Salmonella
Escherichia_phage_garuso	garuso	2706796270_____2706858524	94	85798	87603	2706796270		2706796270_____2706858524	Salmonella
Escherichia_phage_finno	finno	2706796270_____2706858524	94	87544	87603	2706796270		2706796270_____2706858524	Salmonella
Escherichia_phage_humlepung	humlepung	2706796742_____2706859101	93	85311	87510	2706796742		2706796742_____2706859101	Salmonella
Escherichia_phage_ekra	ekra	2706796742_____2706859101	93	87282	87510	2706796742		2706796742_____2706859101	Salmonella
Escherichia_phage_radambza	radambza	2706796742_____2706859101	91	86702	87510	2706796742		2706796742_____2706859101	Salmonella
Escherichia_phage_warpig	warpig	2706796742_____2706859101	92	86106	87510	2706796742		2706796742_____2706859101	Salmonella
Escherichia_phage_dune	dune	2706796742_____2706859101	91	88511	87510	2706796742		2706796742_____2706859101	Salmonella
Escherichia_phage_bumzen	bumzen	2706796742_____2706859101	91	87360	87510	2706796742		2706796742_____2706859101	Salmonella
Escherichia_phage_allfine	allfine	2706796742_____2706859101	93	86963	87510	2706796742		2706796742_____2706859101	Salmonella
Escherichia_phage_mio	mio	2706796742_____2706859101	94	83431	87510	2706796742		2706796742_____2706859101	Salmonella
Escherichia_phage_adrianh	adrianh	2706796742_____2706859101	91	88226	87510	2706796742		2706796742_____2706859101	Salmonella
Escherichia_phage_nataliec	nataliec	2706796742_____2706859101	91	89137	87510	2706796742		2706796742_____2706859101	Salmonella
Escherichia_phage_andreotti	andreotti	2706796742_____2706859101	93	83391	87510	2706796742		2706796742_____2706859101	Salmonella
Escherichia_phage_fjerdesal	fjerdesal	2706796742_____2706859101	92	87715	87510	2706796742		2706796742_____2706859101	Salmonella
Escherichia_phage_pinkbiff	pinkbiff	2706796742_____2706859101	92	88814	87510	2706796742		2706796742_____2706859101	Salmonella
Escherichia_phage_skuden	skuden	2706796742_____2706859101	93	87263	87510	2706796742		2706796742_____2706859101	Salmonella
Escherichia_phage_momo	momo	2706796742_____2706859101	92	88168	87510	2706796742		2706796742_____2706859101	Salmonella
Escherichia_phage_heid	heid	2706796742_____2706859101	93	87590	87510	2706796742		2706796742_____2706859101	Salmonella
Escherichia_phage_garuso	garuso	2706796742_____2706859101	92	85798	87510	2706796742		2706796742_____2706859101	Salmonella
Escherichia_phage_finno	finno	2706796742_____2706859101	92	87544	87510	2706796742		2706796742_____2706859101	Salmonella
Escherichia_phage_humlepung	humlepung	2757320837_____2757368724	95	85311	89817	2757320837		2757320837_____2757368724	Salmonella
Escherichia_phage_ekra	ekra	2757320837_____2757368724	96	87282	89817	2757320837		2757320837_____2757368724	Salmonella
Escherichia_phage_radambza	radambza	2757320837_____2757368724	94	86702	89817	2757320837		2757320837_____2757368724	Salmonella
Escherichia_phage_warpig	warpig	2757320837_____2757368724	95	86106	89817	2757320837		2757320837_____2757368724	Salmonella
Escherichia_phage_dune	dune	2757320837_____2757368724	94	88511	89817	2757320837		2757320837_____2757368724	Salmonella
Escherichia_phage_bumzen	bumzen	2757320837_____2757368724	94	87360	89817	2757320837		2757320837_____2757368724	Salmonella
Escherichia_phage_allfine	allfine	2757320837_____2757368724	96	86963	89817	2757320837		2757320837_____2757368724	Salmonella
Escherichia_phage_mio	mio	2757320837_____2757368724	96	83431	89817	2757320837		2757320837_____2757368724	Salmonella
Escherichia_phage_adrianh	adrianh	2757320837_____2757368724	95	88226	89817	2757320837		2757320837_____2757368724	Salmonella
Escherichia_phage_nataliec	nataliec	2757320837_____2757368724	94	89137	89817	2757320837		2757320837_____2757368724	Salmonella
Escherichia_phage_andreotti	andreotti	2757320837_____2757368724	94	83391	89817	2757320837		2757320837_____2757368724	Salmonella
Escherichia_phage_fjerdesal	fjerdesal	2757320837_____2757368724	95	87715	89817	2757320837		2757320837_____2757368724	Salmonella
Escherichia_phage_pinkbiff	pinkbiff	2757320837_____2757368724	94	88814	89817	2757320837		2757320837_____2757368724	Salmonella
Escherichia_phage_skuden	skuden	2757320837_____2757368724	95	87263	89817	2757320837		2757320837_____2757368724	Salmonella
Escherichia_phage_momo	momo	2757320837_____2757368724	94	88168	89817	2757320837		2757320837_____2757368724	Salmonella
Escherichia_phage_heid	heid	2757320837_____2757368724	95	87590	89817	2757320837		2757320837_____2757368724	Salmonella
Escherichia_phage_garuso	garuso	2757320837_____2757368724	97	85798	89817	2757320837		2757320837_____2757368724	Salmonella
Escherichia_phage_finno	finno	2757320837_____2757368724	95	87544	89817	2757320837		2757320837_____2757368724	Salmonella
Escherichia_phage_humlepung	humlepung	638275541_____638277025	94	85311	86155	638275541		638275541_____638277025	Salmonella
Escherichia_phage_ekra	ekra	638275541_____638277025	92	87282	86155	638275541		638275541_____638277025	Salmonella
Escherichia_phage_radambza	radambza	638275541_____638277025	94	86702	86155	638275541		638275541_____638277025	Salmonella
Escherichia_phage_warpig	warpig	638275541_____638277025	93	86106	86155	638275541		638275541_____638277025	Salmonella
Escherichia_phage_dune	dune	638275541_____638277025	92	88511	86155	638275541		638275541_____638277025	Salmonella
Escherichia_phage_bumzen	bumzen	638275541_____638277025	91	87360	86155	638275541		638275541_____638277025	Salmonella
Escherichia_phage_allfine	allfine	638275541_____638277025	91	86963	86155	638275541		638275541_____638277025	Salmonella
Escherichia_phage_mio	mio	638275541_____638277025	95	83431	86155	638275541		638275541_____638277025	Salmonella
Escherichia_phage_adrianh	adrianh	638275541_____638277025	92	88226	86155	638275541		638275541_____638277025	Salmonella
Escherichia_phage_nataliec	nataliec	638275541_____638277025	92	89137	86155	638275541		638275541_____638277025	Salmonella
Escherichia_phage_andreotti	andreotti	638275541_____638277025	93	83391	86155	638275541		638275541_____638277025	Salmonella
Escherichia_phage_fjerdesal	fjerdesal	638275541_____638277025	92	87715	86155	638275541		638275541_____638277025	Salmonella
Escherichia_phage_pinkbiff	pinkbiff	638275541_____638277025	92	88814	86155	638275541		638275541_____638277025	Salmonella
Escherichia_phage_skuden	skuden	638275541_____638277025	94	87263	86155	638275541		638275541_____638277025	Salmonella
Escherichia_phage_momo	momo	638275541_____638277025	92	88168	86155	638275541		638275541_____638277025	Salmonella
Escherichia_phage_heid	heid	638275541_____638277025	92	87590	86155	638275541		638275541_____638277025	Salmonella
Escherichia_phage_garuso	garuso	638275541_____638277025	93	85798	86155	638275541		638275541_____638277025	Salmonella
Escherichia_phage_finno	finno	638275541_____638277025	93	87544	86155	638275541		638275541_____638277025	Salmonella
Escherichia_phage_teqdroes	teqdroes	2588253578_____2588266248	94	166833	167063	2588253578		2588253578_____2588266248	Yersinia
Escherichia_phage_teqsoen	teqsoen	2588253578_____2588266248	94	166468	167063	2588253578		2588253578_____2588266248	Yersinia
Escherichia_phage_teqhal	teqhal	2588253578_____2588266248	93	168070	167063	2588253578		2588253578_____2588266248	Yersinia
Escherichia_phage_teqhad	teqhad	2588253578_____2588266248	94	167892	167063	2588253578		2588253578_____2588266248	Yersinia
Escherichia_phage_teqdroes	teqdroes	2706796254_____2706858507	91	166833	167785	2706796254		2706796254_____2706858507	Yersinia
Escherichia_phage_teqsoen	teqsoen	2706796254_____2706858507	92	166468	167785	2706796254		2706796254_____2706858507	Yersinia
Escherichia_phage_teqhal	teqhal	2706796254_____2706858507	91	168070	167785	2706796254		2706796254_____2706858507	Yersinia
Escherichia_phage_teqhad	teqhad	2706796254_____2706858507	91	167892	167785	2706796254		2706796254_____2706858507	Yersinia
Escherichia_phage_herni	herni	2595698512_____2595727494	91	50971	51821	2595698512		2595698512_____2595727494	Shigella
Escherichia_phage_egaa	egaa	2595698512_____2595727494	93	51643	51821	2595698512		2595698512_____2595727494	Shigella
Escherichia_phage_haarsle	haarsle	2595698512_____2595727494	91	48613	51821	2595698512		2595698512_____2595727494	Shigella
Escherichia_phage_aalborv	aalborv	2595698512_____2595727494	90	46660	51821	2595698512		2595698512_____2595727494	Shigella
Escherichia_phage_aaroes	aaroes	2595698512_____2595727494	86	51662	51821	2595698512		2595698512_____2595727494	Shigella
Escherichia_phage_vojen	vojen	2595698512_____2595727494	92	50709	51821	2595698512		2595698512_____2595727494	Shigella
Escherichia_phage_grams	grams	2595698512_____2595727494	89	49530	51821	2595698512		2595698512_____2595727494	Shigella
Escherichia_phage_jat	jat	2597490041_____2597521004	89	44417	44077	2597490041		2597490041_____2597521004	Shigella
Escherichia_phage_mckay	mckay	2597490041_____2597521004	88	44443	44077	2597490041		2597490041_____2597521004	Shigella
Escherichia_phage_bob	bob	2597490041_____2597521004	87	45252	44077	2597490041		2597490041_____2597521004	Shigella
Escherichia_phage_welsh	welsh	2597490041_____2597521004	87	45207	44077	2597490041		2597490041_____2597521004	Shigella
Escherichia_phage_rolling	rolling	2597490041_____2597521004	85	46017	44077	2597490041		2597490041_____2597521004	Shigella
Escherichia_phage_teqdroes	teqdroes	2706795554_____2706857705	92	166833	164999	2706795554		2706795554_____2706857705	Shigella
Escherichia_phage_teqsoen	teqsoen	2706795554_____2706857705	93	166468	164999	2706795554		2706795554_____2706857705	Shigella
Escherichia_phage_teqhal	teqhal	2706795554_____2706857705	92	168070	164999	2706795554		2706795554_____2706857705	Shigella
Escherichia_phage_teqhad	teqhad	2706795554_____2706857705	92	167892	164999	2706795554		2706795554_____2706857705	Shigella
Escherichia_phage_moskry	moskry	2706795725_____2706857930	93	169410	169062	2706795725		2706795725_____2706857930	Shigella
Escherichia_phage_moha	moha	2706795725_____2706857930	94	168676	169062	2706795725		2706795725_____2706857930	Shigella
Escherichia_phage_mogra	mogra	2706795725_____2706857930	94	168724	169062	2706795725		2706795725_____2706857930	Shigella
Escherichia_phage_teqdroes	teqdroes	2706796282_____2706858536	92	166833	170650	2706796282		2706796282_____2706858536	Shigella
Escherichia_phage_teqsoen	teqsoen	2706796282_____2706858536	93	166468	170650	2706796282		2706796282_____2706858536	Shigella
Escherichia_phage_teqhal	teqhal	2706796282_____2706858536	91	168070	170650	2706796282		2706796282_____2706858536	Shigella
Escherichia_phage_teqhad	teqhad	2706796282_____2706858536	91	167892	170650	2706796282		2706796282_____2706858536	Shigella
Escherichia_phage_teqdroes	teqdroes	2706796314_____2706858578	96	166833	166634	2706796314		2706796314_____2706858578	Shigella
Escherichia_phage_teqsoen	teqsoen	2706796314_____2706858578	96	166468	166634	2706796314		2706796314_____2706858578	Shigella
Escherichia_phage_teqhal	teqhal	2706796314_____2706858578	95	168070	166634	2706796314		2706796314_____2706858578	Shigella
Escherichia_phage_teqhad	teqhad	2706796314_____2706858578	94	167892	166634	2706796314		2706796314_____2706858578	Shigella
Escherichia_phage_teqdroes	teqdroes	2706796317_____2706858581	90	166833	168993	2706796317		2706796317_____2706858581	Shigella
Escherichia_phage_teqsoen	teqsoen	2706796317_____2706858581	91	166468	168993	2706796317		2706796317_____2706858581	Shigella
Escherichia_phage_teqhal	teqhal	2706796317_____2706858581	91	168070	168993	2706796317		2706796317_____2706858581	Shigella
Escherichia_phage_teqhad	teqhad	2706796317_____2706858581	90	167892	168993	2706796317		2706796317_____2706858581	Shigella
Escherichia_phage_moskry	moskry	2706796370_____2706858641	97	169410	169621	2706796370		2706796370_____2706858641	Shigella
Escherichia_phage_moha	moha	2706796370_____2706858641	96	168676	169621	2706796370		2706796370_____2706858641	Shigella
Escherichia_phage_mogra	mogra	2706796370_____2706858641	96	168724	169621	2706796370		2706796370_____2706858641	Shigella
Escherichia_phage_teqdroes	teqdroes	651703089_____651703083	94	166833	165919	651703089		651703089_____651703083	Shigella
Escherichia_phage_teqsoen	teqsoen	651703089_____651703083	96	166468	165919	651703089		651703089_____651703083	Shigella
Escherichia_phage_teqhal	teqhal	651703089_____651703083	95	168070	165919	651703089		651703089_____651703083	Shigella
Escherichia_phage_teqhad	teqhad	651703089_____651703083	93	167892	165919	651703089		651703089_____651703083	Shigella
Escherichia_phage_outra	outra	2588253557_____2588266170	96	145482	148612	2588253557		2588253557_____2588266170	Escherichia
Escherichia_phage_alia	alia	2588253557_____2588266170	95	147009	148612	2588253557		2588253557_____2588266170	Escherichia
Escherichia_phage_inny	inny	2588253557_____2588266170	95	147483	148612	2588253557		2588253557_____2588266170	Escherichia
Escherichia_phage_arall	arall	2588253557_____2588266170	96	145715	148612	2588253557		2588253557_____2588266170	Escherichia
Escherichia_phage_muut	muut	2588253557_____2588266170	94	146307	148612	2588253557		2588253557_____2588266170	Escherichia
Escherichia_phage_nomine	nomine	2595698292_____2595727274	94	137991	136947	2595698292		2595698292_____2595727274	Escherichia
Escherichia_phage_navn	navn	2595698292_____2595727274	93	139427	136947	2595698292		2595698292_____2595727274	Escherichia
Escherichia_phage_nimi	nimi	2595698292_____2595727274	96	137039	136947	2595698292		2595698292_____2595727274	Escherichia
Escherichia_phage_magaca	magaca	2595698292_____2595727274	97	135826	136947	2595698292		2595698292_____2595727274	Escherichia
Escherichia_phage_naswa	naswa	2595698292_____2595727274	94	138583	136947	2595698292		2595698292_____2595727274	Escherichia
Escherichia_phage_inoa	inoa	2595698292_____2595727274	94	138710	136947	2595698292		2595698292_____2595727274	Escherichia
Escherichia_phage_nomo	nomo	2595698292_____2595727274	95	137702	136947	2595698292		2595698292_____2595727274	Escherichia
Escherichia_phage_ime	ime	2595698292_____2595727274	95	137114	136947	2595698292		2595698292_____2595727274	Escherichia
Escherichia_phage_naam	naam	2595698292_____2595727274	96	137129	136947	2595698292		2595698292_____2595727274	Escherichia
Escherichia_phage_isim	isim	2595698292_____2595727274	96	138289	136947	2595698292		2595698292_____2595727274	Escherichia
Escherichia_phage_nom	nom	2595698292_____2595727274	96	136114	136947	2595698292		2595698292_____2595727274	Escherichia
Escherichia_phage_nomine	nomine	2595698427_____2595727409	95	137991	136910	2595698427		2595698427_____2595727409	Escherichia
Escherichia_phage_navn	navn	2595698427_____2595727409	95	139427	136910	2595698427		2595698427_____2595727409	Escherichia
Escherichia_phage_nimi	nimi	2595698427_____2595727409	95	137039	136910	2595698427		2595698427_____2595727409	Escherichia
Escherichia_phage_magaca	magaca	2595698427_____2595727409	97	135826	136910	2595698427		2595698427_____2595727409	Escherichia
Escherichia_phage_naswa	naswa	2595698427_____2595727409	95	138583	136910	2595698427		2595698427_____2595727409	Escherichia
Escherichia_phage_inoa	inoa	2595698427_____2595727409	97	138710	136910	2595698427		2595698427_____2595727409	Escherichia
Escherichia_phage_nomo	nomo	2595698427_____2595727409	96	137702	136910	2595698427		2595698427_____2595727409	Escherichia
Escherichia_phage_ime	ime	2595698427_____2595727409	95	137114	136910	2595698427		2595698427_____2595727409	Escherichia
Escherichia_phage_naam	naam	2595698427_____2595727409	97	137129	136910	2595698427		2595698427_____2595727409	Escherichia
Escherichia_phage_isim	isim	2595698427_____2595727409	96	138289	136910	2595698427		2595698427_____2595727409	Escherichia
Escherichia_phage_nom	nom	2595698427_____2595727409	96	136114	136910	2595698427		2595698427_____2595727409	Escherichia
Escherichia_phage_jat	jat	2595698459_____2595727441	87	44417	43741	2595698459		2595698459_____2595727441	Escherichia
Escherichia_phage_mckay	mckay	2595698459_____2595727441	86	44443	43741	2595698459		2595698459_____2595727441	Escherichia
Escherichia_phage_bob	bob	2595698459_____2595727441	84	45252	43741	2595698459		2595698459_____2595727441	Escherichia
Escherichia_phage_welsh	welsh	2595698459_____2595727441	84	45207	43741	2595698459		2595698459_____2595727441	Escherichia
Escherichia_phage_rolling	rolling	2595698459_____2595727441	82	46017	43741	2595698459		2595698459_____2595727441	Escherichia
Escherichia_phage_dhaeg	dhaeg	2595698562_____2595727544	83	170817	168066	2595698562		2595698562_____2595727544	Escherichia
Escherichia_phage_teqdroes	teqdroes	2595698700_____2595727682	88	166833	167396	2595698700		2595698700_____2595727682	Escherichia
Escherichia_phage_teqsoen	teqsoen	2595698700_____2595727682	89	166468	167396	2595698700		2595698700_____2595727682	Escherichia
Escherichia_phage_teqhal	teqhal	2595698700_____2595727682	89	168070	167396	2595698700		2595698700_____2595727682	Escherichia
Escherichia_phage_teqhad	teqhad	2595698700_____2595727682	88	167892	167396	2595698700		2595698700_____2595727682	Escherichia
Escherichia_phage_teqdroes	teqdroes	2595698701_____2595727683	94	166833	166452	2595698701		2595698701_____2595727683	Escherichia
Escherichia_phage_teqsoen	teqsoen	2595698701_____2595727683	95	166468	166452	2595698701		2595698701_____2595727683	Escherichia
Escherichia_phage_teqhal	teqhal	2595698701_____2595727683	94	168070	166452	2595698701		2595698701_____2595727683	Escherichia
Escherichia_phage_teqhad	teqhad	2595698701_____2595727683	93	167892	166452	2595698701		2595698701_____2595727683	Escherichia
Escherichia_phage_jat	jat	2595698827_____2595727809	91	44417	43457	2595698827		2595698827_____2595727809	Escherichia
Escherichia_phage_mckay	mckay	2595698827_____2595727809	89	44443	43457	2595698827		2595698827_____2595727809	Escherichia
Escherichia_phage_bob	bob	2595698827_____2595727809	86	45252	43457	2595698827		2595698827_____2595727809	Escherichia
Escherichia_phage_welsh	welsh	2595698827_____2595727809	89	45207	43457	2595698827		2595698827_____2595727809	Escherichia
Escherichia_phage_rolling	rolling	2595698827_____2595727809	85	46017	43457	2595698827		2595698827_____2595727809	Escherichia
Escherichia_phage_anhysbys	anhysbys	2595698838_____2595727820	90	149335	147737	2595698838		2595698838_____2595727820	Escherichia
Escherichia_phage_nieznany	nieznany	2595698838_____2595727820	90	144998	147737	2595698838		2595698838_____2595727820	Escherichia
Escherichia_phage_nepoznato	nepoznato	2595698838_____2595727820	90	151514	147737	2595698838		2595698838_____2595727820	Escherichia
Escherichia_phage_ukendt	ukendt	2595698838_____2595727820	90	150947	147737	2595698838		2595698838_____2595727820	Escherichia
Escherichia_phage_teqdroes	teqdroes	2595698911_____2595727893	94	166833	166499	2595698911		2595698911_____2595727893	Escherichia
Escherichia_phage_teqsoen	teqsoen	2595698911_____2595727893	94	166468	166499	2595698911		2595698911_____2595727893	Escherichia
Escherichia_phage_teqhal	teqhal	2595698911_____2595727893	94	168070	166499	2595698911		2595698911_____2595727893	Escherichia
Escherichia_phage_teqhad	teqhad	2595698911_____2595727893	93	167892	166499	2595698911		2595698911_____2595727893	Escherichia
Escherichia_phage_moskry	moskry	2602041869_____2602082639	96	169410	169158	2602041869		2602041869_____2602082639	Escherichia
Escherichia_phage_moha	moha	2602041869_____2602082639	94	168676	169158	2602041869		2602041869_____2602082639	Escherichia
Escherichia_phage_mogra	mogra	2602041869_____2602082639	95	168724	169158	2602041869		2602041869_____2602082639	Escherichia
Escherichia_phage_kvi	kvi	2700988763_____2700998359	94	163673	163424	2700988763		2700988763_____2700998359	Escherichia
Escherichia_phage_kaaroe	kaaroe	2700988763_____2700998359	97	163719	163424	2700988763		2700988763_____2700998359	Escherichia
Escherichia_phage_teqdroes	teqdroes	2700988906_____2700998614	92	166833	168394	2700988906		2700988906_____2700998614	Escherichia
Escherichia_phage_teqsoen	teqsoen	2700988906_____2700998614	93	166468	168394	2700988906		2700988906_____2700998614	Escherichia
Escherichia_phage_teqhal	teqhal	2700988906_____2700998614	92	168070	168394	2700988906		2700988906_____2700998614	Escherichia
Escherichia_phage_teqhad	teqhad	2700988906_____2700998614	91	167892	168394	2700988906		2700988906_____2700998614	Escherichia
Escherichia_phage_teqdroes	teqdroes	2700988929_____2700998639	92	166833	168394	2700988929		2700988929_____2700998639	Escherichia
Escherichia_phage_teqsoen	teqsoen	2700988929_____2700998639	93	166468	168394	2700988929		2700988929_____2700998639	Escherichia
Escherichia_phage_teqhal	teqhal	2700988929_____2700998639	92	168070	168394	2700988929		2700988929_____2700998639	Escherichia
Escherichia_phage_teqhad	teqhad	2700988929_____2700998639	91	167892	168394	2700988929		2700988929_____2700998639	Escherichia
Escherichia_phage_teqdroes	teqdroes	2700988935_____2700998645	92	166833	168401	2700988935		2700988935_____2700998645	Escherichia
Escherichia_phage_teqsoen	teqsoen	2700988935_____2700998645	93	166468	168401	2700988935		2700988935_____2700998645	Escherichia
Escherichia_phage_teqhal	teqhal	2700988935_____2700998645	92	168070	168401	2700988935		2700988935_____2700998645	Escherichia
Escherichia_phage_teqhad	teqhad	2700988935_____2700998645	91	167892	168401	2700988935		2700988935_____2700998645	Escherichia
Escherichia_phage_teqdroes	teqdroes	2700988948_____2700998658	92	166833	168402	2700988948		2700988948_____2700998658	Escherichia
Escherichia_phage_teqsoen	teqsoen	2700988948_____2700998658	93	166468	168402	2700988948		2700988948_____2700998658	Escherichia
Escherichia_phage_teqhal	teqhal	2700988948_____2700998658	92	168070	168402	2700988948		2700988948_____2700998658	Escherichia
Escherichia_phage_teqhad	teqhad	2700988948_____2700998658	91	167892	168402	2700988948		2700988948_____2700998658	Escherichia
Escherichia_phage_teqdroes	teqdroes	2700988948_____2700998659	92	166833	168402	2700988948		2700988948_____2700998659	Escherichia
Escherichia_phage_teqsoen	teqsoen	2700988948_____2700998659	93	166468	168402	2700988948		2700988948_____2700998659	Escherichia
Escherichia_phage_teqhal	teqhal	2700988948_____2700998659	92	168070	168402	2700988948		2700988948_____2700998659	Escherichia
Escherichia_phage_teqhad	teqhad	2700988948_____2700998659	91	167892	168402	2700988948		2700988948_____2700998659	Escherichia
Escherichia_phage_teqdroes	teqdroes	2700988962_____2700998675	91	166833	166007	2700988962		2700988962_____2700998675	Escherichia
Escherichia_phage_teqsoen	teqsoen	2700988962_____2700998675	92	166468	166007	2700988962		2700988962_____2700998675	Escherichia
Escherichia_phage_teqhal	teqhal	2700988962_____2700998675	91	168070	166007	2700988962		2700988962_____2700998675	Escherichia
Escherichia_phage_teqhad	teqhad	2700988962_____2700998675	92	167892	166007	2700988962		2700988962_____2700998675	Escherichia
Escherichia_phage_teqdroes	teqdroes	2700988992_____2700998706	90	166833	168966	2700988992		2700988992_____2700998706	Escherichia
Escherichia_phage_teqsoen	teqsoen	2700988992_____2700998706	88	166468	168966	2700988992		2700988992_____2700998706	Escherichia
Escherichia_phage_teqhal	teqhal	2700988992_____2700998706	88	168070	168966	2700988992		2700988992_____2700998706	Escherichia
Escherichia_phage_teqhad	teqhad	2700988992_____2700998706	89	167892	168966	2700988992		2700988992_____2700998706	Escherichia
Escherichia_phage_teqdroes	teqdroes	2700988996_____2700998729	94	166833	167435	2700988996		2700988996_____2700998729	Escherichia
Escherichia_phage_teqsoen	teqsoen	2700988996_____2700998729	94	166468	167435	2700988996		2700988996_____2700998729	Escherichia
Escherichia_phage_teqhal	teqhal	2700988996_____2700998729	93	168070	167435	2700988996		2700988996_____2700998729	Escherichia
Escherichia_phage_teqhad	teqhad	2700988996_____2700998729	93	167892	167435	2700988996		2700988996_____2700998729	Escherichia
Escherichia_phage_teqdroes	teqdroes	2700989051_____2700998829	93	166833	165179	2700989051		2700989051_____2700998829	Escherichia
Escherichia_phage_teqsoen	teqsoen	2700989051_____2700998829	94	166468	165179	2700989051		2700989051_____2700998829	Escherichia
Escherichia_phage_teqhal	teqhal	2700989051_____2700998829	93	168070	165179	2700989051		2700989051_____2700998829	Escherichia
Escherichia_phage_teqhad	teqhad	2700989051_____2700998829	93	167892	165179	2700989051		2700989051_____2700998829	Escherichia
Escherichia_phage_teqdroes	teqdroes	2700989051_____2700998830	93	166833	165179	2700989051		2700989051_____2700998830	Escherichia
Escherichia_phage_teqsoen	teqsoen	2700989051_____2700998830	94	166468	165179	2700989051		2700989051_____2700998830	Escherichia
Escherichia_phage_teqhal	teqhal	2700989051_____2700998830	93	168070	165179	2700989051		2700989051_____2700998830	Escherichia
Escherichia_phage_teqhad	teqhad	2700989051_____2700998830	93	167892	165179	2700989051		2700989051_____2700998830	Escherichia
Escherichia_phage_teqdroes	teqdroes	2700989069_____2700998852	92	166833	168395	2700989069		2700989069_____2700998852	Escherichia
Escherichia_phage_teqsoen	teqsoen	2700989069_____2700998852	93	166468	168395	2700989069		2700989069_____2700998852	Escherichia
Escherichia_phage_teqhal	teqhal	2700989069_____2700998852	92	168070	168395	2700989069		2700989069_____2700998852	Escherichia
Escherichia_phage_teqhad	teqhad	2700989069_____2700998852	91	167892	168395	2700989069		2700989069_____2700998852	Escherichia
Escherichia_phage_teqdroes	teqdroes	2700989081_____2700998878	90	166833	168896	2700989081		2700989081_____2700998878	Escherichia
Escherichia_phage_teqsoen	teqsoen	2700989081_____2700998878	88	166468	168896	2700989081		2700989081_____2700998878	Escherichia
Escherichia_phage_teqhal	teqhal	2700989081_____2700998878	88	168070	168896	2700989081		2700989081_____2700998878	Escherichia
Escherichia_phage_teqhad	teqhad	2700989081_____2700998878	89	167892	168896	2700989081		2700989081_____2700998878	Escherichia
Escherichia_phage_teqdroes	teqdroes	2700989088_____2700998887	93	166833	168401	2700989088		2700989088_____2700998887	Escherichia
Escherichia_phage_teqsoen	teqsoen	2700989088_____2700998887	94	166468	168401	2700989088		2700989088_____2700998887	Escherichia
Escherichia_phage_teqhal	teqhal	2700989088_____2700998887	93	168070	168401	2700989088		2700989088_____2700998887	Escherichia
Escherichia_phage_teqhad	teqhad	2700989088_____2700998887	93	167892	168401	2700989088		2700989088_____2700998887	Escherichia
Escherichia_phage_teqdroes	teqdroes	2700989088_____2700998888	93	166833	168401	2700989088		2700989088_____2700998888	Escherichia
Escherichia_phage_teqsoen	teqsoen	2700989088_____2700998888	94	166468	168401	2700989088		2700989088_____2700998888	Escherichia
Escherichia_phage_teqhal	teqhal	2700989088_____2700998888	93	168070	168401	2700989088		2700989088_____2700998888	Escherichia
Escherichia_phage_teqhad	teqhad	2700989088_____2700998888	93	167892	168401	2700989088		2700989088_____2700998888	Escherichia
Escherichia_phage_teqdroes	teqdroes	2700989107_____2700998907	92	166833	168395	2700989107		2700989107_____2700998907	Escherichia
Escherichia_phage_teqsoen	teqsoen	2700989107_____2700998907	93	166468	168395	2700989107		2700989107_____2700998907	Escherichia
Escherichia_phage_teqhal	teqhal	2700989107_____2700998907	92	168070	168395	2700989107		2700989107_____2700998907	Escherichia
Escherichia_phage_teqhad	teqhad	2700989107_____2700998907	91	167892	168395	2700989107		2700989107_____2700998907	Escherichia
Escherichia_phage_humlepung	humlepung	2706795136_____2706857241	95	85311	87712	2706795136		2706795136_____2706857241	Escherichia
Escherichia_phage_ekra	ekra	2706795136_____2706857241	92	87282	87712	2706795136		2706795136_____2706857241	Escherichia
Escherichia_phage_radambza	radambza	2706795136_____2706857241	94	86702	87712	2706795136		2706795136_____2706857241	Escherichia
Escherichia_phage_warpig	warpig	2706795136_____2706857241	95	86106	87712	2706795136		2706795136_____2706857241	Escherichia
Escherichia_phage_dune	dune	2706795136_____2706857241	92	88511	87712	2706795136		2706795136_____2706857241	Escherichia
Escherichia_phage_bumzen	bumzen	2706795136_____2706857241	92	87360	87712	2706795136		2706795136_____2706857241	Escherichia
Escherichia_phage_allfine	allfine	2706795136_____2706857241	94	86963	87712	2706795136		2706795136_____2706857241	Escherichia
Escherichia_phage_mio	mio	2706795136_____2706857241	96	83431	87712	2706795136		2706795136_____2706857241	Escherichia
Escherichia_phage_adrianh	adrianh	2706795136_____2706857241	94	88226	87712	2706795136		2706795136_____2706857241	Escherichia
Escherichia_phage_nataliec	nataliec	2706795136_____2706857241	94	89137	87712	2706795136		2706795136_____2706857241	Escherichia
Escherichia_phage_andreotti	andreotti	2706795136_____2706857241	92	83391	87712	2706795136		2706795136_____2706857241	Escherichia
Escherichia_phage_fjerdesal	fjerdesal	2706795136_____2706857241	93	87715	87712	2706795136		2706795136_____2706857241	Escherichia
Escherichia_phage_pinkbiff	pinkbiff	2706795136_____2706857241	91	88814	87712	2706795136		2706795136_____2706857241	Escherichia
Escherichia_phage_skuden	skuden	2706795136_____2706857241	95	87263	87712	2706795136		2706795136_____2706857241	Escherichia
Escherichia_phage_momo	momo	2706795136_____2706857241	93	88168	87712	2706795136		2706795136_____2706857241	Escherichia
Escherichia_phage_heid	heid	2706795136_____2706857241	93	87590	87712	2706795136		2706795136_____2706857241	Escherichia
Escherichia_phage_garuso	garuso	2706795136_____2706857241	94	85798	87712	2706795136		2706795136_____2706857241	Escherichia
Escherichia_phage_finno	finno	2706795136_____2706857241	92	87544	87712	2706795136		2706795136_____2706857241	Escherichia
Escherichia_phage_moskry	moskry	2706795326_____2706857458	93	169410	167318	2706795326		2706795326_____2706857458	Escherichia
Escherichia_phage_moha	moha	2706795326_____2706857458	94	168676	167318	2706795326		2706795326_____2706857458	Escherichia
Escherichia_phage_mogra	mogra	2706795326_____2706857458	94	168724	167318	2706795326		2706795326_____2706857458	Escherichia
Escherichia_phage_jat	jat	2706795331_____2706857470	92	44417	44332	2706795331		2706795331_____2706857470	Escherichia
Escherichia_phage_mckay	mckay	2706795331_____2706857470	91	44443	44332	2706795331		2706795331_____2706857470	Escherichia
Escherichia_phage_bob	bob	2706795331_____2706857470	90	45252	44332	2706795331		2706795331_____2706857470	Escherichia
Escherichia_phage_welsh	welsh	2706795331_____2706857470	90	45207	44332	2706795331		2706795331_____2706857470	Escherichia
Escherichia_phage_rolling	rolling	2706795331_____2706857470	86	46017	44332	2706795331		2706795331_____2706857470	Escherichia
Escherichia_phage_dhaeg	dhaeg	2706795356_____2706857499	86	170817	170473	2706795356		2706795356_____2706857499	Escherichia
Escherichia_phage_teqdroes	teqdroes	2706795510_____2706857661	93	166833	165772	2706795510		2706795510_____2706857661	Escherichia
Escherichia_phage_teqsoen	teqsoen	2706795510_____2706857661	95	166468	165772	2706795510		2706795510_____2706857661	Escherichia
Escherichia_phage_teqhal	teqhal	2706795510_____2706857661	94	168070	165772	2706795510		2706795510_____2706857661	Escherichia
Escherichia_phage_teqhad	teqhad	2706795510_____2706857661	92	167892	165772	2706795510		2706795510_____2706857661	Escherichia
Escherichia_phage_teqdroes	teqdroes	2706795653_____2706857841	95	166833	167298	2706795653		2706795653_____2706857841	Escherichia
Escherichia_phage_teqsoen	teqsoen	2706795653_____2706857841	97	166468	167298	2706795653		2706795653_____2706857841	Escherichia
Escherichia_phage_teqhal	teqhal	2706795653_____2706857841	96	168070	167298	2706795653		2706795653_____2706857841	Escherichia
Escherichia_phage_teqhad	teqhad	2706795653_____2706857841	94	167892	167298	2706795653		2706795653_____2706857841	Escherichia
Escherichia_phage_teqdroes	teqdroes	2706795658_____2706857846	95	166833	167124	2706795658		2706795658_____2706857846	Escherichia
Escherichia_phage_teqsoen	teqsoen	2706795658_____2706857846	96	166468	167124	2706795658		2706795658_____2706857846	Escherichia
Escherichia_phage_teqhal	teqhal	2706795658_____2706857846	96	168070	167124	2706795658		2706795658_____2706857846	Escherichia
Escherichia_phage_teqhad	teqhad	2706795658_____2706857846	94	167892	167124	2706795658		2706795658_____2706857846	Escherichia
Escherichia_phage_jat	jat	2706795659_____2706857847	90	44417	43900	2706795659		2706795659_____2706857847	Escherichia
Escherichia_phage_mckay	mckay	2706795659_____2706857847	90	44443	43900	2706795659		2706795659_____2706857847	Escherichia
Escherichia_phage_bob	bob	2706795659_____2706857847	88	45252	43900	2706795659		2706795659_____2706857847	Escherichia
Escherichia_phage_welsh	welsh	2706795659_____2706857847	88	45207	43900	2706795659		2706795659_____2706857847	Escherichia
Escherichia_phage_rolling	rolling	2706795659_____2706857847	86	46017	43900	2706795659		2706795659_____2706857847	Escherichia
Escherichia_phage_humlepung	humlepung	2706795709_____2706857898	95	85311	87372	2706795709		2706795709_____2706857898	Escherichia
Escherichia_phage_ekra	ekra	2706795709_____2706857898	95	87282	87372	2706795709		2706795709_____2706857898	Escherichia
Escherichia_phage_radambza	radambza	2706795709_____2706857898	93	86702	87372	2706795709		2706795709_____2706857898	Escherichia
Escherichia_phage_warpig	warpig	2706795709_____2706857898	95	86106	87372	2706795709		2706795709_____2706857898	Escherichia
Escherichia_phage_dune	dune	2706795709_____2706857898	95	88511	87372	2706795709		2706795709_____2706857898	Escherichia
Escherichia_phage_bumzen	bumzen	2706795709_____2706857898	94	87360	87372	2706795709		2706795709_____2706857898	Escherichia
Escherichia_phage_allfine	allfine	2706795709_____2706857898	94	86963	87372	2706795709		2706795709_____2706857898	Escherichia
Escherichia_phage_mio	mio	2706795709_____2706857898	97	83431	87372	2706795709		2706795709_____2706857898	Escherichia
Escherichia_phage_adrianh	adrianh	2706795709_____2706857898	94	88226	87372	2706795709		2706795709_____2706857898	Escherichia
Escherichia_phage_nataliec	nataliec	2706795709_____2706857898	94	89137	87372	2706795709		2706795709_____2706857898	Escherichia
Escherichia_phage_andreotti	andreotti	2706795709_____2706857898	95	83391	87372	2706795709		2706795709_____2706857898	Escherichia
Escherichia_phage_fjerdesal	fjerdesal	2706795709_____2706857898	97	87715	87372	2706795709		2706795709_____2706857898	Escherichia
Escherichia_phage_pinkbiff	pinkbiff	2706795709_____2706857898	93	88814	87372	2706795709		2706795709_____2706857898	Escherichia
Escherichia_phage_skuden	skuden	2706795709_____2706857898	95	87263	87372	2706795709		2706795709_____2706857898	Escherichia
Escherichia_phage_momo	momo	2706795709_____2706857898	94	88168	87372	2706795709		2706795709_____2706857898	Escherichia
Escherichia_phage_heid	heid	2706795709_____2706857898	96	87590	87372	2706795709		2706795709_____2706857898	Escherichia
Escherichia_phage_garuso	garuso	2706795709_____2706857898	95	85798	87372	2706795709		2706795709_____2706857898	Escherichia
Escherichia_phage_finno	finno	2706795709_____2706857898	93	87544	87372	2706795709		2706795709_____2706857898	Escherichia
Escherichia_phage_smaasur	smaasur	2706795724_____2706857929	98	41110	40981	2706795724		2706795724_____2706857929	Escherichia
Escherichia_phage_glasur	glasur	2706795724_____2706857929	83	42507	40981	2706795724		2706795724_____2706857929	Escherichia
Escherichia_phage_mellemsur	mellemsur	2706795724_____2706857929	83	40770	40981	2706795724		2706795724_____2706857929	Escherichia
Escherichia_phage_usur	usur	2706795724_____2706857929	84	41906	40981	2706795724		2706795724_____2706857929	Escherichia
Escherichia_phage_teqdroes	teqdroes	2706795797_____2706858002	92	166833	166783	2706795797		2706795797_____2706858002	Escherichia
Escherichia_phage_teqsoen	teqsoen	2706795797_____2706858002	92	166468	166783	2706795797		2706795797_____2706858002	Escherichia
Escherichia_phage_teqhal	teqhal	2706795797_____2706858002	91	168070	166783	2706795797		2706795797_____2706858002	Escherichia
Escherichia_phage_teqhad	teqhad	2706795797_____2706858002	90	167892	166783	2706795797		2706795797_____2706858002	Escherichia
Escherichia_phage_lilleven	lilleven	2706796022_____2706858260	100	6090	6089	2706796022		2706796022_____2706858260	Escherichia
Escherichia_phage_skure	skure	2706796078_____2706858322	90	59474	59670	2706796078		2706796078_____2706858322	Escherichia
Escherichia_phage_skure	skure	2706796095_____2706858339	87	59474	61235	2706796095		2706796095_____2706858339	Escherichia
Escherichia_phage_ekra	ekra	2706796097_____2706858341	82	87282	90743	2706796097		2706796097_____2706858341	Escherichia
Escherichia_phage_teqdroes	teqdroes	2706796106_____2706858350	93	166833	170788	2706796106		2706796106_____2706858350	Escherichia
Escherichia_phage_teqsoen	teqsoen	2706796106_____2706858350	94	166468	170788	2706796106		2706796106_____2706858350	Escherichia
Escherichia_phage_teqhal	teqhal	2706796106_____2706858350	93	168070	170788	2706796106		2706796106_____2706858350	Escherichia
Escherichia_phage_teqhad	teqhad	2706796106_____2706858350	92	167892	170788	2706796106		2706796106_____2706858350	Escherichia
Escherichia_phage_teqdroes	teqdroes	2706796173_____2706858420	89	166833	170770	2706796173		2706796173_____2706858420	Escherichia
Escherichia_phage_teqsoen	teqsoen	2706796173_____2706858420	89	166468	170770	2706796173		2706796173_____2706858420	Escherichia
Escherichia_phage_teqhal	teqhal	2706796173_____2706858420	89	168070	170770	2706796173		2706796173_____2706858420	Escherichia
Escherichia_phage_teqhad	teqhad	2706796173_____2706858420	87	167892	170770	2706796173		2706796173_____2706858420	Escherichia
Escherichia_phage_humlepung	humlepung	2706796204_____2706858457	94	85311	87662	2706796204		2706796204_____2706858457	Escherichia
Escherichia_phage_ekra	ekra	2706796204_____2706858457	95	87282	87662	2706796204		2706796204_____2706858457	Escherichia
Escherichia_phage_radambza	radambza	2706796204_____2706858457	94	86702	87662	2706796204		2706796204_____2706858457	Escherichia
Escherichia_phage_warpig	warpig	2706796204_____2706858457	95	86106	87662	2706796204		2706796204_____2706858457	Escherichia
Escherichia_phage_dune	dune	2706796204_____2706858457	94	88511	87662	2706796204		2706796204_____2706858457	Escherichia
Escherichia_phage_bumzen	bumzen	2706796204_____2706858457	94	87360	87662	2706796204		2706796204_____2706858457	Escherichia
Escherichia_phage_allfine	allfine	2706796204_____2706858457	95	86963	87662	2706796204		2706796204_____2706858457	Escherichia
Escherichia_phage_mio	mio	2706796204_____2706858457	95	83431	87662	2706796204		2706796204_____2706858457	Escherichia
Escherichia_phage_adrianh	adrianh	2706796204_____2706858457	95	88226	87662	2706796204		2706796204_____2706858457	Escherichia
Escherichia_phage_nataliec	nataliec	2706796204_____2706858457	94	89137	87662	2706796204		2706796204_____2706858457	Escherichia
Escherichia_phage_andreotti	andreotti	2706796204_____2706858457	95	83391	87662	2706796204		2706796204_____2706858457	Escherichia
Escherichia_phage_fjerdesal	fjerdesal	2706796204_____2706858457	94	87715	87662	2706796204		2706796204_____2706858457	Escherichia
Escherichia_phage_pinkbiff	pinkbiff	2706796204_____2706858457	97	88814	87662	2706796204		2706796204_____2706858457	Escherichia
Escherichia_phage_skuden	skuden	2706796204_____2706858457	95	87263	87662	2706796204		2706796204_____2706858457	Escherichia
Escherichia_phage_momo	momo	2706796204_____2706858457	95	88168	87662	2706796204		2706796204_____2706858457	Escherichia
Escherichia_phage_heid	heid	2706796204_____2706858457	96	87590	87662	2706796204		2706796204_____2706858457	Escherichia
Escherichia_phage_garuso	garuso	2706796204_____2706858457	96	85798	87662	2706796204		2706796204_____2706858457	Escherichia
Escherichia_phage_finno	finno	2706796204_____2706858457	92	87544	87662	2706796204		2706796204_____2706858457	Escherichia
Escherichia_phage_moskry	moskry	2706796236_____2706858489	97	169410	169148	2706796236		2706796236_____2706858489	Escherichia
Escherichia_phage_moha	moha	2706796236_____2706858489	97	168676	169148	2706796236		2706796236_____2706858489	Escherichia
Escherichia_phage_mogra	mogra	2706796236_____2706858489	97	168724	169148	2706796236		2706796236_____2706858489	Escherichia
Escherichia_phage_jat	jat	2706796251_____2706858504	94	44417	44613	2706796251		2706796251_____2706858504	Escherichia
Escherichia_phage_mckay	mckay	2706796251_____2706858504	93	44443	44613	2706796251		2706796251_____2706858504	Escherichia
Escherichia_phage_bob	bob	2706796251_____2706858504	93	45252	44613	2706796251		2706796251_____2706858504	Escherichia
Escherichia_phage_welsh	welsh	2706796251_____2706858504	91	45207	44613	2706796251		2706796251_____2706858504	Escherichia
Escherichia_phage_rolling	rolling	2706796251_____2706858504	87	46017	44613	2706796251		2706796251_____2706858504	Escherichia
Escherichia_phage_humlepung	humlepung	2706796256_____2706858509	93	85311	86231	2706796256		2706796256_____2706858509	Escherichia
Escherichia_phage_ekra	ekra	2706796256_____2706858509	92	87282	86231	2706796256		2706796256_____2706858509	Escherichia
Escherichia_phage_radambza	radambza	2706796256_____2706858509	92	86702	86231	2706796256		2706796256_____2706858509	Escherichia
Escherichia_phage_warpig	warpig	2706796256_____2706858509	93	86106	86231	2706796256		2706796256_____2706858509	Escherichia
Escherichia_phage_dune	dune	2706796256_____2706858509	92	88511	86231	2706796256		2706796256_____2706858509	Escherichia
Escherichia_phage_bumzen	bumzen	2706796256_____2706858509	90	87360	86231	2706796256		2706796256_____2706858509	Escherichia
Escherichia_phage_allfine	allfine	2706796256_____2706858509	93	86963	86231	2706796256		2706796256_____2706858509	Escherichia
Escherichia_phage_mio	mio	2706796256_____2706858509	94	83431	86231	2706796256		2706796256_____2706858509	Escherichia
Escherichia_phage_adrianh	adrianh	2706796256_____2706858509	91	88226	86231	2706796256		2706796256_____2706858509	Escherichia
Escherichia_phage_nataliec	nataliec	2706796256_____2706858509	90	89137	86231	2706796256		2706796256_____2706858509	Escherichia
Escherichia_phage_andreotti	andreotti	2706796256_____2706858509	91	83391	86231	2706796256		2706796256_____2706858509	Escherichia
Escherichia_phage_fjerdesal	fjerdesal	2706796256_____2706858509	92	87715	86231	2706796256		2706796256_____2706858509	Escherichia
Escherichia_phage_pinkbiff	pinkbiff	2706796256_____2706858509	90	88814	86231	2706796256		2706796256_____2706858509	Escherichia
Escherichia_phage_skuden	skuden	2706796256_____2706858509	92	87263	86231	2706796256		2706796256_____2706858509	Escherichia
Escherichia_phage_momo	momo	2706796256_____2706858509	91	88168	86231	2706796256		2706796256_____2706858509	Escherichia
Escherichia_phage_heid	heid	2706796256_____2706858509	91	87590	86231	2706796256		2706796256_____2706858509	Escherichia
Escherichia_phage_garuso	garuso	2706796256_____2706858509	93	85798	86231	2706796256		2706796256_____2706858509	Escherichia
Escherichia_phage_finno	finno	2706796256_____2706858509	90	87544	86231	2706796256		2706796256_____2706858509	Escherichia
Escherichia_phage_nomine	nomine	2706796267_____2706858521	96	137991	136896	2706796267		2706796267_____2706858521	Escherichia
Escherichia_phage_navn	navn	2706796267_____2706858521	95	139427	136896	2706796267		2706796267_____2706858521	Escherichia
Escherichia_phage_nimi	nimi	2706796267_____2706858521	96	137039	136896	2706796267		2706796267_____2706858521	Escherichia
Escherichia_phage_magaca	magaca	2706796267_____2706858521	99	135826	136896	2706796267		2706796267_____2706858521	Escherichia
Escherichia_phage_naswa	naswa	2706796267_____2706858521	96	138583	136896	2706796267		2706796267_____2706858521	Escherichia
Escherichia_phage_inoa	inoa	2706796267_____2706858521	96	138710	136896	2706796267		2706796267_____2706858521	Escherichia
Escherichia_phage_nomo	nomo	2706796267_____2706858521	97	137702	136896	2706796267		2706796267_____2706858521	Escherichia
Escherichia_phage_ime	ime	2706796267_____2706858521	96	137114	136896	2706796267		2706796267_____2706858521	Escherichia
Escherichia_phage_naam	naam	2706796267_____2706858521	97	137129	136896	2706796267		2706796267_____2706858521	Escherichia
Escherichia_phage_isim	isim	2706796267_____2706858521	96	138289	136896	2706796267		2706796267_____2706858521	Escherichia
Escherichia_phage_nom	nom	2706796267_____2706858521	96	136114	136896	2706796267		2706796267_____2706858521	Escherichia
Escherichia_phage_humlepung	humlepung	2706796285_____2706858539	94	85311	88403	2706796285		2706796285_____2706858539	Escherichia
Escherichia_phage_ekra	ekra	2706796285_____2706858539	94	87282	88403	2706796285		2706796285_____2706858539	Escherichia
Escherichia_phage_radambza	radambza	2706796285_____2706858539	94	86702	88403	2706796285		2706796285_____2706858539	Escherichia
Escherichia_phage_warpig	warpig	2706796285_____2706858539	94	86106	88403	2706796285		2706796285_____2706858539	Escherichia
Escherichia_phage_dune	dune	2706796285_____2706858539	94	88511	88403	2706796285		2706796285_____2706858539	Escherichia
Escherichia_phage_bumzen	bumzen	2706796285_____2706858539	92	87360	88403	2706796285		2706796285_____2706858539	Escherichia
Escherichia_phage_allfine	allfine	2706796285_____2706858539	95	86963	88403	2706796285		2706796285_____2706858539	Escherichia
Escherichia_phage_mio	mio	2706796285_____2706858539	94	83431	88403	2706796285		2706796285_____2706858539	Escherichia
Escherichia_phage_adrianh	adrianh	2706796285_____2706858539	93	88226	88403	2706796285		2706796285_____2706858539	Escherichia
Escherichia_phage_nataliec	nataliec	2706796285_____2706858539	92	89137	88403	2706796285		2706796285_____2706858539	Escherichia
Escherichia_phage_andreotti	andreotti	2706796285_____2706858539	93	83391	88403	2706796285		2706796285_____2706858539	Escherichia
Escherichia_phage_fjerdesal	fjerdesal	2706796285_____2706858539	95	87715	88403	2706796285		2706796285_____2706858539	Escherichia
Escherichia_phage_pinkbiff	pinkbiff	2706796285_____2706858539	93	88814	88403	2706796285		2706796285_____2706858539	Escherichia
Escherichia_phage_skuden	skuden	2706796285_____2706858539	93	87263	88403	2706796285		2706796285_____2706858539	Escherichia
Escherichia_phage_momo	momo	2706796285_____2706858539	93	88168	88403	2706796285		2706796285_____2706858539	Escherichia
Escherichia_phage_heid	heid	2706796285_____2706858539	94	87590	88403	2706796285		2706796285_____2706858539	Escherichia
Escherichia_phage_garuso	garuso	2706796285_____2706858539	95	85798	88403	2706796285		2706796285_____2706858539	Escherichia
Escherichia_phage_finno	finno	2706796285_____2706858539	92	87544	88403	2706796285		2706796285_____2706858539	Escherichia
Escherichia_phage_jat	jat	2706796374_____2706858645	92	44417	45206	2706796374		2706796374_____2706858645	Escherichia
Escherichia_phage_mckay	mckay	2706796374_____2706858645	93	44443	45206	2706796374		2706796374_____2706858645	Escherichia
Escherichia_phage_bob	bob	2706796374_____2706858645	96	45252	45206	2706796374		2706796374_____2706858645	Escherichia
Escherichia_phage_welsh	welsh	2706796374_____2706858645	92	45207	45206	2706796374		2706796374_____2706858645	Escherichia
Escherichia_phage_rolling	rolling	2706796374_____2706858645	87	46017	45206	2706796374		2706796374_____2706858645	Escherichia
Escherichia_phage_jat	jat	2706796375_____2706858646	92	44417	44513	2706796375		2706796375_____2706858646	Escherichia
Escherichia_phage_mckay	mckay	2706796375_____2706858646	93	44443	44513	2706796375		2706796375_____2706858646	Escherichia
Escherichia_phage_bob	bob	2706796375_____2706858646	92	45252	44513	2706796375		2706796375_____2706858646	Escherichia
Escherichia_phage_welsh	welsh	2706796375_____2706858646	92	45207	44513	2706796375		2706796375_____2706858646	Escherichia
Escherichia_phage_rolling	rolling	2706796375_____2706858646	88	46017	44513	2706796375		2706796375_____2706858646	Escherichia
Escherichia_phage_teqdroes	teqdroes	2706796454_____2706858736	91	166833	168470	2706796454		2706796454_____2706858736	Escherichia
Escherichia_phage_teqsoen	teqsoen	2706796454_____2706858736	91	166468	168470	2706796454		2706796454_____2706858736	Escherichia
Escherichia_phage_teqhal	teqhal	2706796454_____2706858736	91	168070	168470	2706796454		2706796454_____2706858736	Escherichia
Escherichia_phage_teqhad	teqhad	2706796454_____2706858736	90	167892	168470	2706796454		2706796454_____2706858736	Escherichia
Escherichia_phage_moskry	moskry	2706796531_____2706858837	97	169410	168771	2706796531		2706796531_____2706858837	Escherichia
Escherichia_phage_moha	moha	2706796531_____2706858837	97	168676	168771	2706796531		2706796531_____2706858837	Escherichia
Escherichia_phage_mogra	mogra	2706796531_____2706858837	97	168724	168771	2706796531		2706796531_____2706858837	Escherichia
Escherichia_phage_teqdroes	teqdroes	2706796571_____2706858884	95	166833	167467	2706796571		2706796571_____2706858884	Escherichia
Escherichia_phage_teqsoen	teqsoen	2706796571_____2706858884	94	166468	167467	2706796571		2706796571_____2706858884	Escherichia
Escherichia_phage_teqhal	teqhal	2706796571_____2706858884	93	168070	167467	2706796571		2706796571_____2706858884	Escherichia
Escherichia_phage_teqhad	teqhad	2706796571_____2706858884	93	167892	167467	2706796571		2706796571_____2706858884	Escherichia
Escherichia_phage_nomine	nomine	2706796638_____2706858968	98	137991	139020	2706796638		2706796638_____2706858968	Escherichia
Escherichia_phage_navn	navn	2706796638_____2706858968	94	139427	139020	2706796638		2706796638_____2706858968	Escherichia
Escherichia_phage_nimi	nimi	2706796638_____2706858968	98	137039	139020	2706796638		2706796638_____2706858968	Escherichia
Escherichia_phage_magaca	magaca	2706796638_____2706858968	98	135826	139020	2706796638		2706796638_____2706858968	Escherichia
Escherichia_phage_naswa	naswa	2706796638_____2706858968	97	138583	139020	2706796638		2706796638_____2706858968	Escherichia
Escherichia_phage_inoa	inoa	2706796638_____2706858968	96	138710	139020	2706796638		2706796638_____2706858968	Escherichia
Escherichia_phage_nomo	nomo	2706796638_____2706858968	98	137702	139020	2706796638		2706796638_____2706858968	Escherichia
Escherichia_phage_ime	ime	2706796638_____2706858968	98	137114	139020	2706796638		2706796638_____2706858968	Escherichia
Escherichia_phage_naam	naam	2706796638_____2706858968	96	137129	139020	2706796638		2706796638_____2706858968	Escherichia
Escherichia_phage_isim	isim	2706796638_____2706858968	97	138289	139020	2706796638		2706796638_____2706858968	Escherichia
Escherichia_phage_nom	nom	2706796638_____2706858968	97	136114	139020	2706796638		2706796638_____2706858968	Escherichia
Escherichia_phage_humlepung	humlepung	2706796783_____2706859142	93	85311	86252	2706796783		2706796783_____2706859142	Escherichia
Escherichia_phage_ekra	ekra	2706796783_____2706859142	93	87282	86252	2706796783		2706796783_____2706859142	Escherichia
Escherichia_phage_radambza	radambza	2706796783_____2706859142	92	86702	86252	2706796783		2706796783_____2706859142	Escherichia
Escherichia_phage_warpig	warpig	2706796783_____2706859142	93	86106	86252	2706796783		2706796783_____2706859142	Escherichia
Escherichia_phage_dune	dune	2706796783_____2706859142	93	88511	86252	2706796783		2706796783_____2706859142	Escherichia
Escherichia_phage_bumzen	bumzen	2706796783_____2706859142	93	87360	86252	2706796783		2706796783_____2706859142	Escherichia
Escherichia_phage_allfine	allfine	2706796783_____2706859142	93	86963	86252	2706796783		2706796783_____2706859142	Escherichia
Escherichia_phage_mio	mio	2706796783_____2706859142	93	83431	86252	2706796783		2706796783_____2706859142	Escherichia
Escherichia_phage_adrianh	adrianh	2706796783_____2706859142	93	88226	86252	2706796783		2706796783_____2706859142	Escherichia
Escherichia_phage_nataliec	nataliec	2706796783_____2706859142	91	89137	86252	2706796783		2706796783_____2706859142	Escherichia
Escherichia_phage_andreotti	andreotti	2706796783_____2706859142	94	83391	86252	2706796783		2706796783_____2706859142	Escherichia
Escherichia_phage_fjerdesal	fjerdesal	2706796783_____2706859142	94	87715	86252	2706796783		2706796783_____2706859142	Escherichia
Escherichia_phage_pinkbiff	pinkbiff	2706796783_____2706859142	92	88814	86252	2706796783		2706796783_____2706859142	Escherichia
Escherichia_phage_skuden	skuden	2706796783_____2706859142	92	87263	86252	2706796783		2706796783_____2706859142	Escherichia
Escherichia_phage_momo	momo	2706796783_____2706859142	93	88168	86252	2706796783		2706796783_____2706859142	Escherichia
Escherichia_phage_heid	heid	2706796783_____2706859142	94	87590	86252	2706796783		2706796783_____2706859142	Escherichia
Escherichia_phage_garuso	garuso	2706796783_____2706859142	94	85798	86252	2706796783		2706796783_____2706859142	Escherichia
Escherichia_phage_finno	finno	2706796783_____2706859142	92	87544	86252	2706796783		2706796783_____2706859142	Escherichia
Escherichia_phage_teqdroes	teqdroes	2711768827_____2711875042	94	166833	166977	2711768827		2711768827_____2711875042	Escherichia
Escherichia_phage_teqsoen	teqsoen	2711768827_____2711875042	94	166468	166977	2711768827		2711768827_____2711875042	Escherichia
Escherichia_phage_teqhal	teqhal	2711768827_____2711875042	93	168070	166977	2711768827		2711768827_____2711875042	Escherichia
Escherichia_phage_teqhad	teqhad	2711768827_____2711875042	92	167892	166977	2711768827		2711768827_____2711875042	Escherichia
Escherichia_phage_dhaeg	dhaeg	2765235844_____2765256693	86	170817	169936	2765235844		2765235844_____2765256693	Escherichia
Escherichia_phage_dhaeg	dhaeg	2765235845_____2765256694	84	170817	168929	2765235845		2765235845_____2765256694	Escherichia
Escherichia_phage_lilleput	lilleput	638275834_____638277763	83	5490	5486	638275834		638275834_____638277763	Escherichia
Escherichia_phage_lilleto	lilleto	638275834_____638277763	83	5492	5486	638275834		638275834_____638277763	Escherichia
Escherichia_phage_lilledu	lilledu	638275834_____638277763	82	5483	5486	638275834		638275834_____638277763	Escherichia
Escherichia_phage_lilleput	lilleput	638275835_____638277724	85	5490	5486	638275835		638275835_____638277724	Escherichia
Escherichia_phage_lilleto	lilleto	638275835_____638277724	86	5492	5486	638275835		638275835_____638277724	Escherichia
Escherichia_phage_lilledu	lilledu	638275835_____638277724	86	5483	5486	638275835		638275835_____638277724	Escherichia
Escherichia_phage_lilleven	lilleven	638275865_____638277728	83	6090	6068	638275865		638275865_____638277728	Escherichia
Escherichia_phage_kvi	kvi	638276011_____638276937	95	163673	164018	638276011		638276011_____638276937	Escherichia
Escherichia_phage_kaaroe	kaaroe	638276011_____638276937	97	163719	164018	638276011		638276011_____638276937	Escherichia
Escherichia_phage_moskry	moskry	638276012_____638276906	93	169410	167560	638276012		638276012_____638276906	Escherichia
Escherichia_phage_moha	moha	638276012_____638276906	93	168676	167560	638276012		638276012_____638276906	Escherichia
Escherichia_phage_mogra	mogra	638276012_____638276906	92	168724	167560	638276012		638276012_____638276906	Escherichia
Escherichia_phage_teqdroes	teqdroes	638276019_____638275423	90	166833	168903	638276019		638276019_____638275423	Escherichia
Escherichia_phage_teqsoen	teqsoen	638276019_____638275423	88	166468	168903	638276019		638276019_____638275423	Escherichia
Escherichia_phage_teqhal	teqhal	638276019_____638275423	88	168070	168903	638276019		638276019_____638275423	Escherichia
Escherichia_phage_teqhad	teqhad	638276019_____638275423	89	167892	168903	638276019		638276019_____638275423	Escherichia
Escherichia_phage_lilleven	lilleven	638276022_____638275455	97	6090	6087	638276022		638276022_____638275455	Escherichia
Escherichia_phage_teqdroes	teqdroes	641201008_____641201039	91	166833	165890	641201008		641201008_____641201039	Escherichia
Escherichia_phage_teqsoen	teqsoen	641201008_____641201039	92	166468	165890	641201008		641201008_____641201039	Escherichia
Escherichia_phage_teqhal	teqhal	641201008_____641201039	91	168070	165890	641201008		641201008_____641201039	Escherichia
Escherichia_phage_teqhad	teqhad	641201008_____641201039	92	167892	165890	641201008		641201008_____641201039	Escherichia
Escherichia_phage_dhaeg	dhaeg	641509422_____641509463	88	170817	170523	641509422		641509422_____641509463	Escherichia
Escherichia_phage_kvi	kvi	641509423_____641509417	95	163673	164270	641509423		641509423_____641509417	Escherichia
Escherichia_phage_kaaroe	kaaroe	641509423_____641509417	97	163719	164270	641509423		641509423_____641509417	Escherichia
Escherichia_phage_flopper	flopper	641509424_____641509464	89	52092	52975	641509424		641509424_____641509464	Escherichia
Escherichia_phage_nomine	nomine	642918837_____642918912	95	137991	137947	642918837		642918837_____642918912	Escherichia
Escherichia_phage_navn	navn	642918837_____642918912	94	139427	137947	642918837		642918837_____642918912	Escherichia
Escherichia_phage_nimi	nimi	642918837_____642918912	95	137039	137947	642918837		642918837_____642918912	Escherichia
Escherichia_phage_magaca	magaca	642918837_____642918912	97	135826	137947	642918837		642918837_____642918912	Escherichia
Escherichia_phage_naswa	naswa	642918837_____642918912	95	138583	137947	642918837		642918837_____642918912	Escherichia
Escherichia_phage_inoa	inoa	642918837_____642918912	96	138710	137947	642918837		642918837_____642918912	Escherichia
Escherichia_phage_nomo	nomo	642918837_____642918912	95	137702	137947	642918837		642918837_____642918912	Escherichia
Escherichia_phage_ime	ime	642918837_____642918912	96	137114	137947	642918837		642918837_____642918912	Escherichia
Escherichia_phage_naam	naam	642918837_____642918912	98	137129	137947	642918837		642918837_____642918912	Escherichia
Escherichia_phage_isim	isim	642918837_____642918912	96	138289	137947	642918837		642918837_____642918912	Escherichia
Escherichia_phage_nom	nom	642918837_____642918912	96	136114	137947	642918837		642918837_____642918912	Escherichia
Escherichia_phage_teqdroes	teqdroes	643677412_____643677468	92	166833	165429	643677412		643677412_____643677468	Escherichia
Escherichia_phage_teqsoen	teqsoen	643677412_____643677468	93	166468	165429	643677412		643677412_____643677468	Escherichia
Escherichia_phage_teqhal	teqhal	643677412_____643677468	93	168070	165429	643677412		643677412_____643677468	Escherichia
Escherichia_phage_teqhad	teqhad	643677412_____643677468	92	167892	165429	643677412		643677412_____643677468	Escherichia
Escherichia_phage_teqdroes	teqdroes	643677413_____643677465	93	166833	168394	643677413		643677413_____643677465	Escherichia
Escherichia_phage_teqsoen	teqsoen	643677413_____643677465	94	166468	168394	643677413		643677413_____643677465	Escherichia
Escherichia_phage_teqhal	teqhal	643677413_____643677465	93	168070	168394	643677413		643677413_____643677465	Escherichia
Escherichia_phage_teqhad	teqhad	643677413_____643677465	93	167892	168394	643677413		643677413_____643677465	Escherichia
Escherichia_phage_jat	jat	643677414_____643677428	81	44417	39792	643677414		643677414_____643677428	Escherichia
Escherichia_phage_mckay	mckay	643677414_____643677428	83	44443	39792	643677414		643677414_____643677428	Escherichia
Escherichia_phage_welsh	welsh	643677414_____643677428	81	45207	39792	643677414		643677414_____643677428	Escherichia
Escherichia_phage_dhaeg	dhaeg	645044530_____645044523	88	170817	171451	645044530		645044530_____645044523	Escherichia
Escherichia_phage_kvi	kvi	645044531_____645044522	93	163673	166418	645044531		645044531_____645044522	Escherichia
Escherichia_phage_kaaroe	kaaroe	645044531_____645044522	94	163719	166418	645044531		645044531_____645044522	Escherichia
Escherichia_phage_lilleven	lilleven	645044532_____645044551	99	6090	6094	645044532		645044532_____645044551	Escherichia
Escherichia_phage_humlepung	humlepung	645044533_____645044531	95	85311	88487	645044533		645044533_____645044531	Escherichia
Escherichia_phage_ekra	ekra	645044533_____645044531	94	87282	88487	645044533		645044533_____645044531	Escherichia
Escherichia_phage_radambza	radambza	645044533_____645044531	94	86702	88487	645044533		645044533_____645044531	Escherichia
Escherichia_phage_warpig	warpig	645044533_____645044531	94	86106	88487	645044533		645044533_____645044531	Escherichia
Escherichia_phage_dune	dune	645044533_____645044531	93	88511	88487	645044533		645044533_____645044531	Escherichia
Escherichia_phage_bumzen	bumzen	645044533_____645044531	94	87360	88487	645044533		645044533_____645044531	Escherichia
Escherichia_phage_allfine	allfine	645044533_____645044531	93	86963	88487	645044533		645044533_____645044531	Escherichia
Escherichia_phage_mio	mio	645044533_____645044531	95	83431	88487	645044533		645044533_____645044531	Escherichia
Escherichia_phage_adrianh	adrianh	645044533_____645044531	94	88226	88487	645044533		645044533_____645044531	Escherichia
Escherichia_phage_nataliec	nataliec	645044533_____645044531	93	89137	88487	645044533		645044533_____645044531	Escherichia
Escherichia_phage_andreotti	andreotti	645044533_____645044531	94	83391	88487	645044533		645044533_____645044531	Escherichia
Escherichia_phage_fjerdesal	fjerdesal	645044533_____645044531	96	87715	88487	645044533		645044533_____645044531	Escherichia
Escherichia_phage_pinkbiff	pinkbiff	645044533_____645044531	92	88814	88487	645044533		645044533_____645044531	Escherichia
Escherichia_phage_skuden	skuden	645044533_____645044531	93	87263	88487	645044533		645044533_____645044531	Escherichia
Escherichia_phage_momo	momo	645044533_____645044531	93	88168	88487	645044533		645044533_____645044531	Escherichia
Escherichia_phage_heid	heid	645044533_____645044531	95	87590	88487	645044533		645044533_____645044531	Escherichia
Escherichia_phage_garuso	garuso	645044533_____645044531	95	85798	88487	645044533		645044533_____645044531	Escherichia
Escherichia_phage_finno	finno	645044533_____645044531	94	87544	88487	645044533		645044533_____645044531	Escherichia
Escherichia_phage_dhaeg	dhaeg	648936714_____648936727	93	170817	172253	648936714		648936714_____648936727	Escherichia

## Sheet: GVD_80_coverage
Phage name	taxonomy	sseqid	qcovs	qlen	slen	study
aalborv	Hanrivervirus	Rampelli_SM_25_NODE_141_length_51839_cov_10.912135	95	46660	51839	Rampelli
aaroes	Hanrivervirus	Rampelli_SM_25_NODE_141_length_51839_cov_10.912135	91	51662	51839	Rampelli
damhaus	Hanrivervirus	Rampelli_SM_25_NODE_141_length_51839_cov_10.912135	91	51154	51839	Rampelli
egaa	Hanrivervirus	Rampelli_SM_25_NODE_141_length_51839_cov_10.912135	91	51643	51839	Rampelli
grams	Hanrivervirus	Rampelli_SM_25_NODE_141_length_51839_cov_10.912135	96	49530	51839	Rampelli
haarsle	Hanrivervirus	Rampelli_SM_25_NODE_141_length_51839_cov_10.912135	88	48613	51839	Rampelli
herni	Hanrivervirus	Rampelli_SM_25_NODE_141_length_51839_cov_10.912135	95	50971	51839	Rampelli
vojen	Hanrivervirus	Rampelli_SM_25_NODE_141_length_51839_cov_10.912135	91	50709	51839	Rampelli
adrianh	Felixounavirus	Reyes_2015_F194_T2_NODE_1_length_90423_cov_122.855785	95	88226	90423	Reyes
allfine	Felixounavirus	Reyes_2015_F194_T2_NODE_1_length_90423_cov_122.855785	93	86963	90423	Reyes
andreotti	Felixounavirus	Reyes_2015_F194_T2_NODE_1_length_90423_cov_122.855785	95	83391	90423	Reyes
bumzen	Felixounavirus	Reyes_2015_F194_T2_NODE_1_length_90423_cov_122.855785	95	87360	90423	Reyes
dune	Felixounavirus	Reyes_2015_F194_T2_NODE_1_length_90423_cov_122.855785	95	88511	90423	Reyes
ekra	Felixounavirus	Reyes_2015_F194_T2_NODE_1_length_90423_cov_122.855785	95	87282	90423	Reyes
finno	Felixounavirus	Reyes_2015_F194_T2_NODE_1_length_90423_cov_122.855785	92	87544	90423	Reyes
fjerdesal	Felixounavirus	Reyes_2015_F194_T2_NODE_1_length_90423_cov_122.855785	95	87715	90423	Reyes
garuso	Felixounavirus	Reyes_2015_F194_T2_NODE_1_length_90423_cov_122.855785	95	85798	90423	Reyes
heid	Felixounavirus	Reyes_2015_F194_T2_NODE_1_length_90423_cov_122.855785	95	87590	90423	Reyes
humlepung	Felixounavirus	Reyes_2015_F194_T2_NODE_1_length_90423_cov_122.855785	94	85311	90423	Reyes
mio	Felixounavirus	Reyes_2015_F194_T2_NODE_1_length_90423_cov_122.855785	95	83431	90423	Reyes
momo	Felixounavirus	Reyes_2015_F194_T2_NODE_1_length_90423_cov_122.855785	94	88168	90423	Reyes
nataliec	Felixounavirus	Reyes_2015_F194_T2_NODE_1_length_90423_cov_122.855785	94	89137	90423	Reyes
pinkbiff	Felixounavirus	Reyes_2015_F194_T2_NODE_1_length_90423_cov_122.855785	92	88814	90423	Reyes
radambza	Felixounavirus	Reyes_2015_F194_T2_NODE_1_length_90423_cov_122.855785	94	86702	90423	Reyes
skuden	Felixounavirus	Reyes_2015_F194_T2_NODE_1_length_90423_cov_122.855785	93	87263	90423	Reyes
tootiki	Felixounavirus	Reyes_2015_F194_T2_NODE_1_length_90423_cov_122.855785	92	88257	90423	Reyes
warpig	Felixounavirus	Reyes_2015_F194_T2_NODE_1_length_90423_cov_122.855785	93	86106	90423	Reyes
anhysbys	Phapecoctavirus	Yinda_HP12_trimmed_NODE_1_length_150718_cov_221.548748	94	149335	150718	Yinda
nepoznato	Phapecoctavirus	Yinda_HP12_trimmed_NODE_1_length_150718_cov_221.548748	90	151514	150718	Yinda
nieznany	Phapecoctavirus	Yinda_HP12_trimmed_NODE_1_length_150718_cov_221.548748	89	144998	150718	Yinda
tuntematon	Phapecoctavirus	Yinda_HP12_trimmed_NODE_1_length_150718_cov_221.548748	91	150473	150718	Yinda
ukendt	Phapecoctavirus	Yinda_HP12_trimmed_NODE_1_length_150718_cov_221.548748	94	150947	150718	Yinda
skure	Seuratvirus	Yinda_HP22_trimmed_NODE_7_length_59862_cov_50.006972	85	59474	59862	Yinda
